# Supplementary material for: Spatiotemporal evolution, regional disparity, and driving factors of county-level rice production carbon efficiency: A case study of Jiangxi Province, China
Source: PLoS One. 2025 Nov 14;20(11):e0336529. doi: 10.1371/journal.pone.0336529 (PMC12617899; doi:10.1371/journal.pone.0336529)
Supplement: S1 Text — (XLS) [file pone.0336529.s003.xls]

## Sheet: data-base
id	year	group	y	APS4	Economic structure of crops	scale of operation	The chemical level of rice agriculture	The level of agricultural mechanization	Agricultural consumption rate	URB	FSA	Economic development level: per capita GDP
1	2012	2	0.518505	0.0110606	0.541459	0.428442	0.337409	14.1385	0.419	23.08	0.0568138	35033
2	2012	2	0.540469	0.0104731	0.779494	0.381753	0.403735	19.7547	0.308002	19.65	0.0936617	43366
3	2012	2	0.445467	0.0190924	0.645136	0.784885	0.368154	19.6955	0.422002	25.45	0.166117	25973
4	2012	2	0.536728	0.00801081	0.528353	0.524008	0.292646	15.7069	0.376001	22.05	0.0677049	27810
5	2012	1	0.411792	0.015756	0.384152	0.313389	0.280804	35.3764	0.20933	36.65	0.0923033	24097.9
6	2012	1	0.467503	0.0118846	0.403117	0.330787	0.320923	31.5029	0.263078	49.12	0.0897433	25297
7	2012	4	0.523488	0.00110036	0.317854	0.237487	0.331545	19.7326	0.309275	55.6853	0.0978184	37028
8	2012	4	0.6235	0.0035802	0.652455	0.454328	0.301073	25.7159	0.364538	40.155	0.203362	14835
9	2012	4	0.460249	0.00415063	0.483472	0.229484	0.444406	23.356	0.404638	39.9902	0.117916	31423
10	2012	4	0.600848	0.00428899	0.416421	0.320908	0.359338	26.1621	0.334464	44.939	0.12406	34755
11	2012	5	0.424448	0.00509999	0.178991	0.249352	0.26378	18.8124	0.32938	40.35	0.0943566	23700
12	2012	1	0.425052	0.00372377	0.428892	0.212809	0.248599	22.2856	0.32938	42.56	0.0987947	19985
13	2012	1	0.339899	0.0149825	0.502974	0.217564	0.281796	16.5927	0.32938	34.12	0.174464	12952
14	2012	1	0.420333	0.0201729	0.477667	0.340732	0.64918	10.0253	0.32938	47.69	0.108996	25171
15	2012	5	0.465699	0.00645485	0.319738	0.319413	0.338285	24.04	0.32938	48.42	0.171366	39732
16	2012	1	0.549468	0.00187203	0.713128	0.276904	0.269574	16.8363	0.32938	28.08	0.0998713	8936
17	2012	5	0.379079	0.00197563	0.351994	0.3233	0.484505	26.3236	0.32938	39.14	0.142697	30943
18	2012	5	0.278145	0.0177774	0.211362	0.396292	0.553423	15.2442	0.32938	43.11	0.0732488	15232
19	2012	5	0.347896	0.0212114	0.308046	0.299573	0.444453	21.6904	0.32938	42.69	0.141855	25340
20	2012	5	0.439402	0.00630971	0.447388	0.242033	0.439078	20.3953	0.32938	42.83	0.120736	19820
21	2012	2	0.475224	0.0155494	0.513952	0.156265	0.22223	25.4752	0.280864	71.1777	0.0756249	17345
22	2012	2	0.445447	0.0119629	0.463952	0.339691	0.22161	22.4605	0.370822	50.3931	0.10437	50295
23	2012	1	0.591125	0.00559277	0.689919	0.383936	0.265124	8.76786	0.397869	40.69	0.0781791	19173
24	2012	1	0.394231	0.0192643	0.666506	0.231047	0.247823	16.2656	0.413066	42.16	0.126323	51431
25	2012	3	0.427377	0.00353987	0.444895	0.154025	0.509632	24.5921	0.3224	17.5541	0.12646	17068
26	2012	3	0.253306	0.0091498	0.284941	0.223665	0.510219	17.8413	0.300001	16.4762	0.117414	19055
27	2012	3	0.254423	0.00350614	0.306465	0.289472	0.495845	17.6889	0.3785	14.5654	0.0834343	16811
28	2012	5	0.273627	0.060078	0.229804	0.159716	0.642735	37.7505	0.322305	28.7426	0.115055	24781
29	2012	5	0.323042	0.00961012	0.470851	0.147844	0.503812	27.7778	0.313501	13.901	0.147836	13534
30	2012	5	0.287902	0.00585888	0.318158	0.189709	0.750735	19.2535	0.270292	17.559	0.132554	27832
31	2012	5	0.218055	0.0065545	0.244364	0.148633	0.928419	18.5051	0.369801	18.2492	0.102203	11632
32	2012	5	0.280503	0.00178588	0.190567	0.190386	0.646987	35.9237	0.337906	17.3737	0.137434	29900
33	2012	5	0.273382	0.00623353	0.471397	0.114303	0.631698	38.9692	0.337186	20.5466	0.122271	25661
34	2012	5	0.201744	0.00174203	0.215382	0.236242	0.741509	32.4493	0.421601	28.8514	0.135121	21954
35	2012	3	0.308667	0.0166311	0.450496	0.241863	0.408676	11.1012	0.324302	17.2208	0.0939937	12686
36	2012	3	0.221908	0.0113288	0.417285	0.174278	0.471826	16.5327	0.349501	17.8073	0.135019	14089
37	2012	3	0.341896	0.00457294	0.465497	0.256181	0.364996	14.3629	0.287397	15.096	0.100923	13809
38	2012	3	0.234293	0.0104424	0.423213	0.149062	0.63095	11.4506	0.322196	16.1042	0.124481	13427
39	2012	5	0.201129	0.0020505	0.205862	0.111639	1.13638	29.8328	0.633401	16.5507	0.0684677	13858
40	2012	5	0.236646	0.0086371	0.330467	0.240697	0.636154	14.7606	0.317494	16.4851	0.110511	11085
41	2012	3	0.343733	0.00548663	0.436167	0.192044	0.351986	15.7827	0.361998	19.6755	0.133029	14269
42	2012	3	0.644603	0.0421826	0.617587	0.340475	0.168255	13.7447	0.364395	39.5393	0.155513	29691
43	2012	3	0.567503	0.000846935	0.803436	0.374274	0.187633	20.7695	0.402934	39.3316	0.143177	22647
44	2012	3	0.567272	0.00124115	0.63227	0.462461	0.293066	19.5711	0.371506	41.6051	0.105358	16815
45	2012	3	0.558673	0.0193353	0.706424	0.631186	0.27734	11.8331	0.23056	37.7666	0.17515	24308
46	2012	3	0.444734	0.00744371	0.519597	0.335335	0.277085	22.2079	0.324617	34.3274	0.156635	23341
47	2012	3	0.520265	0.00698163	0.534538	0.548653	0.276132	18.0319	0.517437	35.6889	0.120921	21276
48	2012	3	0.474466	0.00635833	0.693327	0.432773	0.26109	17.5681	0.470044	39.6791	0.0865845	19450
49	2012	3	0.401172	0.0418785	0.566712	0.218716	0.328618	10.1689	0.440346	31.0377	0.149977	14095
50	2012	3	0.475834	0.0143875	0.787783	0.379016	0.289537	14.4218	0.413293	33.7321	0.22202	15108
51	2012	3	0.554272	0.0118657	0.635518	0.452837	0.204471	15.7186	0.32048	35.1798	0.15246	22864
52	2012	3	0.595071	0.00101872	0.655339	0.34744	0.181035	15.8065	0.465214	41.0067	0.141627	13250
53	2012	5	1.06704	0.040689	0.475979	0.419798	0.170274	8.5567	0.599538	57.5619	0.434313	28653
54	2012	2	0.573003	0.00215889	0.700878	0.199783	0.211348	18.0347	0.430813	49.16	0.103914	15472.7
55	2012	2	0.595273	0.00571366	0.670037	1.06159	0.310367	22.3535	0.342233	45.1	0.105736	27795.3
56	2012	2	0.511191	0.00422529	0.563388	0.199024	0.175068	13.9854	0.319159	32.96	0.130156	16907.9
57	2012	2	0.556339	0.00605802	0.505917	0.401546	0.358123	20.4886	0.603038	44.66	0.101589	30443.1
58	2012	2	0.579432	0.00552986	0.713542	1.0592	0.388231	24.2747	0.420193	45.04	0.0991479	28663.2
59	2012	5	0.520704	0.00411827	0.493439	0.362168	0.180886	34.9435	0.504666	42.24	0.183753	20935.1
60	2012	5	0.308756	0.00236428	0.498132	0.224353	0.377308	43.2481	0.534584	42.32	0.264304	19751.5
61	2012	2	0.525961	0.00409402	0.625129	0.39152	0.278886	14.1724	0.20012	33.35	0.117274	24496
62	2012	2	0.529039	0.00725064	0.575857	0.463446	0.314821	20.8844	0.35831	39.29	0.106608	43231.5
63	2012	2	0.526532	0.00428977	0.625531	0.369075	0.295226	19.1299	0.435268	41.19	0.0759958	18882.3
64	2012	2	0.452692	0.0112625	0.388612	0.261179	0.335418	19.6196	0.501581	30.11	0.068836	23607
65	2012	2	0.454713	0.00210442	0.693955	0.351928	0.444252	27.1596	0.42	25.14	0.103914	22176
66	2012	2	0.640319	0.0453605	0.581518	0.305397	0.244805	23.2601	0.430708	22.4	0.0971412	25269
67	2012	2	0.432989	0.0143264	0.451899	0.25148	0.299096	14.4791	0.432416	24.06	0.13626	19408
68	2012	2	0.269279	0.00329624	0.173155	0.196737	1.18063	21.3057	0.502908	20.66	0.0484321	26411
69	2012	2	0.532269	0.00494656	0.600085	0.23457	0.525109	8.87745	0.364902	19.59	0.076688	21616
70	2012	2	0.478215	0.00989248	0.739037	0.2591	0.280233	12.4516	0.439799	18.97	0.150114	11495
71	2012	2	0.469021	0.0198954	0.551315	0.310587	0.239833	11.9041	0.411004	17.31	0.134879	18105
72	2012	2	0.435444	0.00275539	0.675384	0.362418	0.440929	15.9744	0.472855	15.65	0.101987	18158
73	2012	5	0.525745	0.00688431	0.495148	0.431782	0.258269	18.5147	0.449992	24.29	0.242206	20074
74	2012	5	0.431578	0.0131309	0.349104	0.59721	0.367723	16.9851	0.443313	23.83	0.137212	14195
75	2012	1	0.488446	0.0111061	0.513473	0.243178	0.182946	18.635	0.399116	49.75	0.15972	27149
76	2012	1	0.450641	0.00789019	0.416034	0.239313	0.175915	15.1007	0.284257	40.91	0.155025	18457
77	2012	1	0.503817	0.0094726	0.675858	0.271988	0.239467	14.2326	0.402275	45.09	0.149378	16160
78	2012	1	0.378839	0.00438954	0.399131	0.328968	0.364107	17.1727	0.367972	43.22	0.104411	17018
79	2012	5	0.430448	0.0164763	0.318302	0.236653	0.213768	13.9627	0.48507	43.96	0.194969	32804
80	2012	1	0.391497	0.00927454	0.665824	0.546023	0.359345	11.7475	0.337355	40.74	0.11375	17696
81	2012	1	0.442722	0.0356841	1.75033	0.456218	0.310565	11.9402	0.344291	38.1	0.0686164	10504
82	2012	1	0.436	0.00714975	0.556212	0.417706	0.236696	9.53994	0.344409	35.59	0.0769651	8810
83	2012	1	0.538531	0.0156447	0.525515	0.584425	0.185405	7.86025	0.514746	43.88	0.101664	22072
84	2012	5	0.41089	0.00621851	0.432715	0.244737	0.207152	16.7182	0.270155	41.01	0.154669	17951
85	2012	5	0.422138	0.00871619	0.533253	0.313449	0.27835	18.1264	0.370241	52.58	0.225601	41281
1	2013	2	0.573338	0.0121865	0.329397	0.471012	0.334911	5.9069	0.306998	23.28	0.058799	39400
2	2013	2	0.60465	0.0106618	0.478444	0.419542	0.402861	8.24177	0.417001	20.02	0.10774	49157
3	2013	2	0.494205	0.0219041	0.36803	0.811667	0.35659	9.36533	0.422001	25.36	0.160888	29351
4	2013	2	0.580532	0.00778295	0.321246	0.525099	0.296644	7.1013	0.374998	22.08	0.0687619	30934
5	2013	1	0.428939	0.0181706	0.373811	0.295009	0.268879	13.3948	0.208838	39.07	0.0993407	29187.7
6	2013	1	0.492197	0.0136136	0.386745	0.336174	0.305234	12.124	0.261734	50.71	0.0955965	28891.8
7	2013	4	0.508775	0.00117444	0.330367	0.247166	0.348521	11.2845	0.308175	56.2582	0.11778	38892
8	2013	4	0.659992	0.0037562	0.675879	0.462061	0.296849	11.5429	0.363764	41.7666	0.232993	17948
9	2013	4	0.466807	0.00428218	0.481506	0.239625	0.446935	10.5423	0.404835	42.1089	0.130916	33070
10	2013	4	0.615818	0.00446728	0.42304	0.334376	0.354916	11.9028	0.334267	47.1867	0.140852	36567
11	2013	5	0.457632	0.00824058	0.239244	0.295479	0.26139	4.03165	0.327004	42.21	0.118595	27299
12	2013	1	0.37161	0.00399126	0.457988	0.214858	0.258075	10.8852	0.327004	43.48	0.117837	22012
13	2013	1	0.344201	0.0144145	0.552252	0.214527	0.278616	5.15205	0.327004	36.01	0.199733	14772
14	2013	1	0.427379	0.0209865	0.477827	0.328638	0.662932	7.18825	0.327004	48.67	0.134058	28490
15	2013	5	0.407008	0.00900919	0.318275	0.314946	0.331794	9.45118	0.327004	49.36	0.203462	45209
16	2013	1	0.615257	0.00214673	0.688012	0.286206	0.246203	14.0963	0.327004	29.95	0.128106	10336
17	2013	5	0.371532	0.00345924	0.353478	0.335429	0.495047	4.41759	0.327004	41.02	0.168045	33055
18	2013	5	0.296573	0.0168156	0.239949	0.420571	0.543711	4.42933	0.327004	43.73	0.0949679	17203
19	2013	5	0.298067	0.0216982	0.291924	0.28357	0.450573	16.808	0.327004	44.33	0.171782	29760
20	2013	5	0.45938	0.00626616	0.466693	0.247108	0.422858	2.96792	0.327004	44.22	0.167373	22353
21	2013	2	0.567745	0.0166687	0.513952	0.176099	0.245905	11.9276	0.281452	72.8557	0.0807105	20847
22	2013	2	0.494794	0.0126663	0.463949	0.35527	0.220932	10.0796	0.371338	51.0606	0.11217	60419
23	2013	1	0.593687	0.00571487	0.536286	0.373375	0.257268	6.95144	0.398978	42.44	0.0690064	23591
24	2013	1	0.463008	0.0192105	0.390048	0.223356	0.242866	11.4813	0.413911	43.67	0.148475	57755
25	2013	3	0.426762	0.00351135	0.42027	0.155364	0.514231	25.1872	0.308697	17.5878	0.124144	19004
26	2013	3	0.252953	0.00838782	0.271702	0.224745	0.524687	18.248	0.321299	16.1515	0.116902	20993
27	2013	3	0.258882	0.00321811	0.290569	0.289926	0.509094	18.9779	0.375402	14.2241	0.0824073	19255
28	2013	5	0.277804	0.0602039	0.244814	0.160989	0.675421	41.5214	0.312298	28.3355	0.115311	27419
29	2013	5	0.331883	0.00943505	0.47068	0.150536	0.517228	28.7772	0.312191	13.8917	0.147719	15284
30	2013	5	0.293593	0.0121094	0.311804	0.203495	0.761287	20.5594	0.317306	17.2356	0.128925	30588
31	2013	5	0.214239	0.00701924	0.201876	0.153749	0.961914	19.2435	0.353001	18.5891	0.0967507	12928
32	2013	5	0.287823	0.00189582	0.198101	0.194332	0.660048	37.2842	0.319804	35.0455	0.13371	34443
33	2013	5	0.273004	0.00583988	0.445802	0.115249	0.631749	39.3524	0.319999	20.5891	0.132106	30233
34	2013	5	0.204608	0.00283792	0.212056	0.242749	0.769984	33.8319	0.3829	28.5979	0.133971	24409
35	2013	3	0.321595	0.0169977	0.437411	0.305264	0.448022	11.574	0.332398	16.9616	0.0885612	13945
36	2013	3	0.219736	0.0110784	0.432269	0.243228	0.486682	12.0962	0.330099	17.5292	0.12954	16247
37	2013	3	0.356207	0.00445283	0.469572	0.261697	0.369518	14.801	0.320003	14.7032	0.0964365	15240
38	2013	3	0.243873	0.0103614	0.407484	0.188783	0.642539	11.5834	0.325802	16.1032	0.115451	15032
39	2013	5	0.207132	0.00215805	0.186635	0.131382	1.09364	30.1503	0.637698	17.7346	0.0665776	15359
40	2013	5	0.238948	0.00937788	0.321102	0.24443	0.635654	15.3269	0.344502	16.3658	0.102098	12451
41	2013	3	0.331211	0.00474502	0.410694	0.190592	0.409307	16.3394	0.353804	19.7644	0.127677	16167
42	2013	3	0.647018	0.0436261	0.594931	0.342664	0.171978	4.5379	0.369126	41.4037	0.148913	33694
43	2013	3	0.743701	0.000919194	0.776223	0.358638	0.174671	6.47606	0.388909	40.8312	0.143334	25695
44	2013	3	0.578622	0.00129019	0.638335	0.464588	0.290649	7.93875	0.370099	42.7557	0.113071	19793
45	2013	3	0.564056	0.0183823	0.693757	0.631052	0.275978	4.37109	0.262541	39.4963	0.170589	27233
46	2013	3	0.445877	0.00772542	0.513496	0.336058	0.294642	9.55192	0.32047	36.2004	0.160896	26489
47	2013	3	0.522845	0.00727197	0.499886	0.54434	0.299849	8.47237	0.505591	37.5329	0.112189	24199
48	2013	3	0.473925	0.00664163	0.663527	0.374459	0.256335	9.55193	0.466141	41.5234	0.0806545	21963
49	2013	3	0.385111	0.0429548	0.530116	0.264743	0.359027	5.20827	0.441483	32.2143	0.156058	15907
50	2013	3	0.479362	0.0146616	0.772866	0.402811	0.332253	4.14575	0.425893	35.0609	0.213564	17015
51	2013	3	0.589476	0.0123758	0.621526	0.556525	0.215238	6.16167	0.313774	36.6513	0.166892	25873
52	2013	3	0.597085	0.00110137	0.613013	0.380567	0.180834	4.64755	0.461856	41.9576	0.134791	14777
53	2013	5	0.910353	0.0414215	0.47001	0.450957	0.165348	3.55299	0.607257	58.0351	0.45868	32023
54	2013	2	0.634212	0.00231555	0.697858	0.200055	0.203183	6.54242	0.430811	51.37	0.110945	17643.6
55	2013	2	0.535864	0.00615866	0.667731	0.655535	0.340197	11.1444	0.342008	47.25	0.147023	32007.1
56	2013	2	0.541235	0.00449642	0.613364	0.216136	0.158601	8.57321	0.325532	35.37	0.138993	19769
57	2013	2	0.565135	0.00648768	0.436181	0.399825	0.360735	12.9556	0.603689	46.25	0.120621	34123.5
58	2013	2	0.557839	0.00611119	0.680598	0.949208	0.387258	11.7392	0.420838	47.18	0.0992113	31359.7
59	2013	5	0.531447	0.00434539	0.495157	0.359757	0.186457	20.9116	0.505858	43.83	0.217858	22290
60	2013	5	0.32934	0.00248785	0.561591	0.2366	0.386696	24.6046	0.535406	43.98	0.281329	23121.8
61	2013	2	0.560963	0.00453039	0.629442	0.402102	0.296379	6.367	0.198001	35.17	0.140154	27163.2
62	2013	2	0.619589	0.0078116	0.621674	0.479667	0.293695	5.97464	0.358161	41.37	0.116659	49986.7
63	2013	2	0.629531	0.00464998	0.624977	0.37099	0.280477	5.69002	0.436354	43.08	0.0852635	21008.9
64	2013	2	0.462431	0.0114413	0.381001	0.275305	0.33707	11.011	0.497307	31.96	0.0836381	26733
65	2013	2	0.499414	0.00213448	0.676	0.376564	0.403089	11.3033	0.419997	22.43	0.121836	25559
66	2013	2	0.659279	0.0493413	0.561747	0.31836	0.251696	8.74367	0.429444	24.02	0.107982	28862
67	2013	2	0.470611	0.0145545	0.432503	0.251225	0.314179	6.31313	0.419388	20.43	0.154545	22200
68	2013	2	0.315473	0.00327844	0.149065	0.190618	0.845358	10.7314	0.474671	19.34	0.0516415	30379
69	2013	2	0.523126	0.00560657	0.598768	0.234118	0.529408	8.88376	0.36358	18.49	0.0952899	23517
70	2013	2	0.47699	0.0102258	0.767701	0.241874	0.27558	9.29204	0.435675	17.53	0.188605	12628
71	2013	2	0.473912	0.0193803	0.55894	0.309619	0.249463	6.21022	0.401004	19.93	0.148103	21680
72	2013	2	0.446916	0.00280312	0.679568	0.386224	0.445551	17.7494	0.473576	24.04	0.120912	20437
73	2013	5	0.49197	0.00709256	0.448606	0.429253	0.267576	20.5761	0.460124	29.12	0.277531	23859
74	2013	5	0.397904	0.01961	0.341671	0.421816	0.375315	16.9755	0.428097	23.34	0.161495	17518
75	2013	1	0.524296	0.0110434	0.504315	0.309314	0.175086	6.58597	0.399749	51.05	0.182079	31533
76	2013	1	0.550036	0.00802118	0.410384	0.470946	0.16017	4.84294	0.285008	42.17	0.191473	20785
77	2013	1	0.520984	0.00933326	0.688175	0.434765	0.223318	5.77903	0.398769	46.46	0.170677	18628
78	2013	1	0.407153	0.00433411	0.421141	0.449809	0.366917	6.98272	0.368636	44.02	0.113516	19471
79	2013	5	0.464513	0.0159175	0.308131	0.332092	0.184183	4.66597	0.48562	44.99	0.214238	36812
80	2013	1	0.43819	0.00968057	0.616998	0.508632	0.313154	4.51576	0.338048	41.54	0.131374	19633
81	2013	1	0.534483	0.0377035	1.63904	0.628344	0.284577	4.28879	0.344982	39.01	0.086703	11363
82	2013	1	0.441828	0.00689784	0.530059	0.557379	0.24059	5.06568	0.345335	36.71	0.0851159	11674
83	2013	1	1.00547	0.0153422	0.516353	0.355742	0.167922	3.06439	0.518658	44.92	0.117578	25290
84	2013	5	0.5145	0.00631323	0.395985	0.546318	0.187117	9.0333	0.262967	42.01	0.187181	21643
85	2013	5	0.534745	0.00845443	0.503049	0.425653	0.245548	7.10795	0.370898	53.78	0.252016	32878
1	2014	2	0.558162	0.013085	0.527725	0.47582	0.339177	6.3323	0.423	22.85	0.0596027	47165
2	2014	2	0.600452	0.00983024	0.779062	0.385909	0.403152	8.79673	0.316999	20.23	0.120342	53847
3	2014	2	0.478307	0.0223889	0.577715	0.632417	0.359493	9.89366	0.424003	24.94	0.158017	27816
4	2014	2	0.571733	0.00698652	0.524752	0.431056	0.294646	7.48316	0.383	22.1	0.0697912	29726
5	2014	1	0.448111	0.0185477	0.360159	0.319614	0.276624	14.591	0.208491	41.41	0.0858515	31390.6
6	2014	1	0.493731	0.0136361	0.379012	0.299059	0.308656	12.8899	0.264274	52.26	0.0851813	30968
7	2014	4	0.559533	0.00121055	0.324174	0.265761	0.323509	10.6091	0.308293	57.0753	0.151424	41421
8	2014	4	0.612361	0.00382803	0.646425	0.466529	0.28912	11.5105	0.360267	43.3656	0.282296	18997
9	2014	4	0.478455	0.00444824	0.453473	0.256219	0.440775	10.0521	0.404176	43.706	0.157167	36079
10	2014	4	0.625824	0.00462166	0.402294	0.354455	0.348762	11.5139	0.334394	48.9081	0.14691	38661
11	2014	5	0.417137	0.016211	0.216658	0.314774	0.366222	4.26686	0.326061	44.12	0.133938	30565
12	2014	1	0.36934	0.00430552	0.430599	0.207608	0.261296	11.1134	0.326061	44.5	0.161648	24109
13	2014	1	0.3519	0.0144022	0.59614	0.210346	0.276169	5.06065	0.326061	37.91	0.238165	16286
14	2014	1	0.437112	0.0223912	0.477101	0.359446	0.663675	7.25969	0.326061	49.68	0.169958	31537
15	2014	5	0.546229	0.0115693	0.323622	0.341165	0.212573	9.20513	0.326061	50.39	0.265201	50149
16	2014	1	0.603695	0.00238361	0.691542	0.272514	0.244345	14.8114	0.326061	31.83	0.144784	11721
17	2014	5	0.392647	0.00392469	0.342206	0.331475	0.495914	3.91887	0.326061	42.9	0.194355	36768
18	2014	5	0.318694	0.0198647	0.243674	0.443391	0.525165	4.5428	0.326061	44.75	0.109569	19356
19	2014	5	0.361541	0.02179	0.285909	0.279595	0.390916	17.018	0.326061	45.94	0.198745	32989
20	2014	5	0.474431	0.00591707	0.458347	0.241218	0.427464	3.49702	0.326061	45.48	0.212781	24976
21	2014	2	0.439721	0.0176468	0.51395	0.184536	0.394169	12.6859	0.28248	74.0736	0.0908561	22591
22	2014	2	0.43016	0.013338	0.463952	0.368841	0.215838	10.549	0.372235	52.1191	0.106001	65794
23	2014	1	0.571584	0.00578324	0.539593	0.371703	0.273041	7.16309	0.394291	44.54	0.0945823	26205
24	2014	1	0.466061	0.0196606	0.506731	0.237417	0.240173	10.9176	0.409659	45.33	0.196563	61355
25	2014	3	0.4852	0.00332198	0.466125	0.159186	0.369031	10.8251	1.03497	17.264	0.144466	20481
26	2014	3	0.248534	0.00935267	0.269587	0.225839	0.42307	7.88726	0.755515	15.8251	0.141941	22675
27	2014	3	0.26713	0.00429447	0.317823	0.291464	0.408713	8.20522	0.701424	13.7752	0.0950097	21382
28	2014	5	0.293133	0.0474078	0.239839	0.162309	0.495665	20.6523	0.718767	27.8273	0.134064	29447
29	2014	5	0.352467	0.0104281	0.475576	0.152959	0.3688	11.8149	0.967751	13.7964	0.162745	17968
30	2014	5	0.412937	0.0137	0.311573	0.208731	0.611238	8.50275	1.08314	16.7349	0.163241	33102
31	2014	5	0.178887	0.00725384	0.188268	0.155006	0.805492	9.78099	0.603042	16.8381	0.11103	14143
32	2014	5	0.302355	0.00211857	0.189193	0.197745	0.469779	15.1322	0.718828	34.6984	0.180393	38071
33	2014	5	0.274094	0.00690539	0.448976	0.115969	0.450175	15.9915	2.0645	20.4662	0.209836	33172
34	2014	5	0.225382	0.00413531	0.0518472	0.244388	0.61437	13.4364	0.610286	28.0907	0.179709	27383
35	2014	3	0.35288	0.021716	0.42863	0.322273	0.401539	5.63865	0.670551	16.1377	0.0931894	15232
36	2014	3	0.245633	0.0114849	0.421365	0.218469	0.39301	6.3242	0.76869	17.0033	0.148348	17744
37	2014	3	0.375323	0.00397958	0.449062	0.271344	0.281802	7.20506	0.907899	13.8717	0.102874	16693
38	2014	3	0.277588	0.0103954	0.385658	0.204987	0.570906	4.81168	0.781723	15.4322	0.132124	16250
39	2014	5	0.224105	0.00240199	0.170346	0.135714	0.857349	12.5386	0.784804	16.4043	0.0761404	17964
40	2014	5	0.269409	0.00986321	0.310023	0.246986	0.482495	7.33358	0.973432	15.9105	0.107883	13789
41	2014	3	0.362495	0.00524847	0.401779	0.191615	0.32802	7.2563	0.788216	18.2162	0.146127	18035
42	2014	3	0.697044	0.045671	0.577205	0.323362	0.163411	4.71857	0.368933	42.9958	0.144379	37859
43	2014	3	0.75163	0.00102778	0.760599	0.305387	0.182866	9.4535	0.390432	42.6584	0.154135	28324
44	2014	3	0.631272	0.00129353	0.631196	0.475764	0.269885	8.29233	0.372644	43.9822	0.113085	21957
45	2014	3	0.618061	0.0193092	0.670018	0.629151	0.27472	4.5977	0.263227	40.9463	0.16902	29870
46	2014	3	0.491282	0.00810867	0.512421	0.33567	0.286639	9.72493	0.320348	37.8594	0.161862	28988
47	2014	3	0.544475	0.0075921	0.477749	0.540124	0.298189	10.6073	0.498999	39.2114	0.111976	26962
48	2014	3	0.469614	0.00689717	0.639539	0.397781	0.285875	10.0427	0.464887	42.6583	0.0963508	24117
49	2014	3	0.428638	0.044643	0.496177	0.348073	0.348525	5.52399	0.440567	33.327	0.168503	17684
50	2014	3	0.469201	0.0152895	0.762362	0.446204	0.336138	7.5461	0.428136	36.3669	0.220677	18836
51	2014	3	0.6447	0.0128646	0.589012	0.581205	0.198342	7.15185	0.312232	37.5549	0.164748	28646
52	2014	3	0.672425	0.00109856	0.621092	0.400583	0.16431	4.11733	0.469633	43.1593	0.149004	16398
53	2014	5	0.549524	0.0429367	0.518961	0.288417	0.156841	4.01771	0.604006	58.4416	0.483021	35395
54	2014	2	0.654651	0.00230608	0.699738	0.198273	0.202701	6.50335	0.435676	53.21	0.106963	19784
55	2014	2	0.5518	0.00711447	0.662616	0.66641	0.344222	12.0404	0.341912	49.02	0.156913	33285
56	2014	2	0.550203	0.00455027	0.654402	0.218865	0.16247	8.79528	0.324028	37.76	0.171925	21443
57	2014	2	0.57522	0.0066361	0.452439	0.377082	0.36263	13.404	0.603582	47.98	0.131283	37475
58	2014	2	0.564742	0.00610727	0.663441	0.92967	0.377272	12.096	0.425308	49.02	0.108322	32666
59	2014	5	0.50255	0.00418755	0.492987	0.351984	0.210997	21.2639	0.498363	45.26	0.251164	23093
60	2014	5	0.333445	0.00250563	0.54703	0.240209	0.38507	24.4944	0.531702	45.39	0.320731	24658
61	2014	2	0.568947	0.0047782	0.615563	0.419396	0.286717	6.67509	0.198185	36.79	0.147488	27495
62	2014	2	0.634092	0.00827485	0.618179	0.476132	0.298008	6.07364	0.357716	43.32	0.124684	52332
63	2014	2	0.615029	0.00486891	0.599924	0.391736	0.276884	6.33224	0.436969	44.63	0.103997	21882
64	2014	2	0.467557	0.0151398	0.36793	0.273484	0.338264	11.2112	0.495315	29.96	0.0916457	29228
65	2014	2	0.495786	0.00317769	0.599818	0.340975	0.415433	12.8475	0.41368	24.65	0.127726	28004
66	2014	2	0.663192	0.051225	0.546021	0.316096	0.254777	9.20387	0.430695	22	0.11527	31707
67	2014	2	0.545312	0.0157914	0.479574	0.465757	0.322969	6.93306	0.425866	23.85	0.160401	24389
68	2014	2	0.319647	0.00301917	0.139685	0.191783	0.842012	11.2962	0.454639	20.05	0.0546579	33542
69	2014	2	0.550181	0.00656389	0.575402	0.242517	0.404965	10.215	0.355	18.93	0.0932868	25680
70	2014	2	0.498306	0.0103323	0.718123	0.224951	0.280234	10.1671	0.435995	17.45	0.187053	13419
71	2014	2	0.493425	0.0197561	0.560018	0.314317	0.249834	6.72808	0.398697	17.02	0.167674	23959
72	2014	2	0.481532	0.0028173	0.673137	0.386298	0.44368	8.16471	0.474093	19.15	0.132686	22491
73	2014	5	0.467412	0.00759648	0.42496	0.387931	0.268949	12.3457	0.459996	23.9	0.270062	25887
74	2014	5	0.375679	0.0193197	0.310233	0.298308	0.378104	21.9267	0.433694	21.69	0.16866	19715
75	2014	1	0.53181	0.0111954	0.493082	0.322221	0.179162	6.69643	0.400743	52.48	0.183229	35330
76	2014	1	0.524741	0.00796172	0.387841	0.484219	0.244965	4.93609	0.294346	44.06	0.19167	23268
77	2014	1	0.555664	0.00673974	0.690933	0.452416	0.199197	5.93048	0.398781	47.47	0.183779	21525
78	2014	1	0.410502	0.00472175	0.394792	0.456396	0.383607	7.56384	0.366163	45.05	0.123143	20886
79	2014	5	0.454288	0.0157059	0.29883	0.349951	0.206835	4.76245	0.480314	46.03	0.207215	41114
80	2014	1	0.463079	0.0102066	0.584018	0.529483	0.31187	4.50043	0.341517	42.44	0.139942	22462
81	2014	1	0.534127	0.0439638	1.62242	0.657868	0.285019	5.19508	0.330001	40.03	0.0853421	12524
82	2014	1	0.471099	0.00681264	0.511063	0.58364	0.229296	5.05294	0.349782	38	0.0791205	12838
83	2014	1	0.496817	0.0140437	0.517879	0.371378	0.195184	3.64382	0.532827	45.97	0.115463	28743
84	2014	5	0.474155	0.00674779	0.369653	0.5739	0.203474	9.4633	0.187924	42.81	0.189237	23637
85	2014	5	0.605764	0.00844142	0.518215	0.452137	0.236936	7.29639	0.37246	54.78	0.271406	36624
1	2015	2	0.585012	0.0136454	0.517971	0.478978	0.337854	6.85515	0.426999	28.18	0.0610196	51663
2	2015	2	0.620682	0.0100545	0.746261	0.368419	0.413751	9.25081	0.335	27.5	0.132074	59010
3	2015	2	0.483462	0.0231898	0.529778	0.594861	0.374669	10.107	0.428001	30.53	0.159455	30152
4	2015	2	0.598243	0.00716455	0.521881	0.445424	0.301999	8.02949	0.383001	29.69	0.0727949	32333
5	2015	1	0.451907	0.0213433	0.368164	0.317293	0.288925	15.7139	0.217022	43.39	0.114351	32109.5
6	2015	1	0.501122	0.0156807	0.399667	0.304353	0.304145	13.0712	0.267569	53.48	0.130522	31708
7	2015	4	0.584842	0.00123161	0.299138	0.279068	0.315118	10.7968	0.311748	57.7985	0.149169	48765
8	2015	4	0.627522	0.00390038	0.60152	0.469967	0.283491	12.1823	0.363533	44.2091	0.291214	22607
9	2015	4	0.484214	0.00453135	0.394996	0.270527	0.440431	10.2468	0.406012	44.4848	0.153839	37986
10	2015	4	0.646992	0.00451842	0.358664	0.371537	0.337436	11.9002	0.338992	49.5976	0.159828	47659
11	2015	5	0.422583	0.0159424	0.250429	0.356046	0.365708	4.35783	0.336186	45.9	0.136365	32462
12	2015	1	0.337758	0.00482515	0.440288	0.202983	0.301313	11.3042	0.336186	45.76	0.165464	26410
13	2015	1	0.34102	0.0145178	0.585957	0.204869	0.283933	5.68872	0.336186	39.7	0.246131	17272
14	2015	1	0.430264	0.0217548	0.473956	0.371548	0.678787	7.4968	0.336186	50.74	0.168639	32931
15	2015	5	0.473068	0.014305	0.378289	0.343631	0.237505	9.4579	0.336186	52.13	0.285101	52906
16	2015	1	0.569212	0.00242546	0.676704	0.299099	0.266323	15.4126	0.336186	33.62	0.137343	13037
17	2015	5	0.42978	0.00439521	0.360399	0.330391	0.474688	4.02686	0.336186	44.46	0.178598	38693
18	2015	5	0.318491	0.0201914	0.263759	0.447363	0.510014	4.93668	0.336186	46.15	0.114695	23472
19	2015	5	0.385002	0.0211558	0.295273	0.284661	0.342568	17.4077	0.336186	47.58	0.209206	35145
20	2015	5	0.482294	0.00642313	0.443661	0.218833	0.459097	3.89763	0.336186	46.84	0.224499	26960
21	2015	2	0.447983	0.0188241	0.513949	0.204936	0.388784	12.7695	0.294853	75.6664	0.0923758	24256
22	2015	2	0.436722	0.0142026	0.463949	0.398442	0.226703	10.68	0.383063	53.1147	0.095789	71946
23	2015	1	0.586257	0.00633446	0.611897	0.356582	0.267902	7.82623	0.357847	46.52	0.0819211	29299
24	2015	1	0.489056	0.0191296	0.622031	0.260077	0.237923	11.4274	0.391945	47.13	0.172157	62820
25	2015	3	0.470599	0.00456973	0.451075	0.163154	0.37766	11.303	0.336603	25.0382	0.157044	23387
26	2015	3	0.252928	0.00897164	0.26401	0.226948	0.43607	8.15191	0.362503	15.6727	0.146108	23853
27	2015	3	0.290855	0.00461564	0.316301	0.29302	0.387284	8.76889	0.358401	13.4699	0.0994664	22687
28	2015	5	0.297354	0.0443405	0.238	0.163648	0.501974	21.3729	0.3466	42.9046	0.153918	30992
29	2015	5	0.347469	0.0106678	0.475075	0.15541	0.374259	12.3172	0.330899	13.5975	0.176452	19387
30	2015	5	0.712333	0.0140267	0.312584	0.214233	0.640799	8.97873	0.333493	16.5625	0.171436	33982
31	2015	5	0.160083	0.0124623	0.182495	0.156265	0.864725	10.3991	0.378597	16.8113	0.128154	15127
32	2015	5	0.307487	0.00217183	0.185412	0.201331	0.471746	15.6987	0.342799	32.8094	0.190603	40196
33	2015	5	0.270163	0.00707159	0.446727	0.116696	0.459501	16.7991	0.332302	20.495	0.165643	34579
34	2015	5	0.220862	0.00423773	0.0567322	0.24549	0.61693	14.1883	0.359094	27.6276	0.180943	28969
35	2015	3	0.347208	0.0198398	0.404839	0.341391	0.425128	6.12583	0.363601	15.4818	0.101494	16040
36	2015	3	0.246783	0.0112028	0.402332	0.218248	0.391888	6.7487	0.341398	16.8457	0.156198	19144
37	2015	3	0.366013	0.0040702	0.436695	0.281738	0.303426	7.79034	0.3186	13.5229	0.109566	17599
38	2015	3	0.275777	0.0102269	0.390009	0.223148	0.62076	5.02948	0.366598	15.6817	0.148577	17655
39	2015	5	0.240831	0.00245921	0.152802	0.140362	0.818829	12.8883	0.511999	16.451	0.0901945	19056
40	2015	5	0.265541	0.0100866	0.291943	0.249597	0.489235	7.75559	0.367202	15.7999	0.118061	14658
41	2015	3	0.360097	0.00410061	0.372939	0.19266	0.340624	7.51263	0.3674	19.4662	0.157724	19464
42	2015	3	0.690179	0.0480327	0.555908	0.327281	0.168868	5.12478	0.37425	45.0749	0.192533	40505
43	2015	3	0.695537	0.00131802	0.766797	0.309473	0.180697	9.3995	0.366962	44.5181	0.165656	30280
44	2015	3	0.635524	0.00120603	0.622518	0.452369	0.261024	8.76317	0.381887	45.2838	0.114699	23574
45	2015	3	0.597401	0.0199358	0.63711	0.615108	0.284503	5.2772	0.280797	42.3466	0.164484	31789
46	2015	3	0.5	0.00877014	0.504267	0.329712	0.289003	9.81942	0.310676	39.7345	0.162125	30894
47	2015	3	0.525914	0.00798036	0.471386	0.532635	0.308881	11.6115	0.509656	40.9668	0.115413	28778
48	2015	3	0.478541	0.00712204	0.627782	0.392968	0.300734	11.2958	0.462602	43.8861	0.116389	25540
49	2015	3	0.437004	0.0471235	0.482842	0.363585	0.336364	5.55779	0.454971	34.4749	0.205266	18870
50	2015	3	0.476921	0.0160056	0.752568	0.471112	0.33598	7.60551	0.433925	37.6577	0.235429	20112
51	2015	3	0.647818	0.0136261	0.556914	0.59947	0.196372	8.1718	0.308242	38.6332	0.167419	30405
52	2015	3	0.677676	0.0012179	0.573283	0.415853	0.165325	4.26289	0.465271	44.5692	0.156703	17486
53	2015	5	0.677254	0.045006	0.533147	0.280389	0.131374	4.25588	0.625851	59.0026	0.477373	37291
54	2015	2	0.645412	0.00241845	0.700982	0.198351	0.206826	7.48807	0.440471	55.4	0.09381	20814.2
55	2015	2	0.543318	0.00736118	0.631933	0.644445	0.353323	13.2624	0.346327	51.02	0.174311	38562.7
56	2015	2	0.547461	0.00460074	0.655069	0.201208	0.170242	9.40498	0.344862	40.35	0.193659	22822.8
57	2015	2	0.572202	0.00724115	0.437889	0.312518	0.364397	14.4741	0.609031	49.86	0.133102	39249.1
58	2015	2	0.540194	0.00615574	0.675218	0.911969	0.36034	12.6626	0.432001	51.04	0.104844	36202.2
59	2015	5	0.53796	0.00425457	0.490534	0.312945	0.181331	21.5708	0.503047	46.86	0.269436	27144.6
60	2015	5	0.335029	0.00254284	0.526443	0.22381	0.385303	25.7516	0.532459	46.83	0.267335	28572.2
61	2015	2	0.572435	0.00490486	0.58034	0.420192	0.288805	6.93289	0.209423	38.57	0.15886	32546.9
62	2015	2	0.629882	0.00840638	0.630146	0.444795	0.306517	6.17264	0.364454	45.67	0.133061	55415
63	2015	2	0.606442	0.00525016	0.610034	0.385183	0.279041	7.4127	0.445277	46.39	0.118189	24371.1
64	2015	2	0.474684	0.0159309	0.35466	0.285925	0.339593	11.9049	0.507491	41.4	0.0888562	30766
65	2015	2	0.491422	0.00587075	0.58659	0.339081	0.408107	10.6938	0.506773	32.96	0.134623	29926
66	2015	2	0.664203	0.0427536	0.532554	0.301706	0.256739	9.85302	0.426558	33.76	0.122773	33958
67	2015	2	0.431469	0.0161909	0.44936	0.498901	0.332993	9.40073	0.447553	22.5	0.155284	25792
68	2015	2	0.313005	0.00453361	0.134377	0.177843	0.855164	10.6142	0.455435	19.96	0.0528071	35980
69	2015	2	0.517859	0.00722261	0.516561	0.228026	0.469172	12.2966	0.421303	48.26	0.0930193	27290
70	2015	2	0.509651	0.010776	0.705286	0.219934	0.279843	9.07423	0.446381	37.34	0.18576	14229
71	2015	2	0.509095	0.0201892	0.52691	0.322066	0.246731	8.22156	0.407221	16.93	0.176658	25465
72	2015	2	0.502505	0.00385234	0.663471	0.411511	0.459404	10.0752	0.481996	38.85	0.138066	24016
73	2015	5	0.470314	0.00771698	0.413016	0.386205	0.263601	8.08045	0.469835	34.98	0.251516	27127
74	2015	5	0.372948	0.0205397	0.263618	0.308006	0.38375	7.70447	0.449401	42.55	0.163296	20937
75	2015	1	0.537788	0.0115459	0.459846	0.337636	0.177362	6.88812	0.400734	54.38	0.207932	37853
76	2015	1	0.498313	0.00820336	0.378741	0.49339	0.241641	5.0059	0.294346	45.55	0.22976	24249
77	2015	1	0.544513	0.00697704	0.664729	0.466016	0.204264	7.34015	0.401731	48.98	0.187657	23007
78	2015	1	0.353797	0.00490659	0.366256	0.470541	0.455652	8.01889	0.366216	46.42	0.134015	22367
79	2015	5	0.459692	0.0165851	0.285146	0.367733	0.21947	5.97444	0.483072	47.37	0.206487	37183
80	2015	1	0.464066	0.010727	0.555127	0.554841	0.304132	4.92214	0.349027	43.8	0.15247	23629
81	2015	1	0.508664	0.0449556	1.61357	0.681016	0.288608	6.14969	0.327724	41.4	0.101576	13286
82	2015	1	0.510677	0.00691275	0.476553	0.605948	0.212993	5.14433	0.354304	39.46	0.08964	13644
83	2015	1	0.506299	0.0143324	0.499093	0.394065	0.199628	3.87111	0.532824	47.49	0.137132	30502
84	2015	5	0.44863	0.00701232	0.33693	0.592927	0.231878	9.62451	0.19088	44.18	0.201272	24455
85	2015	5	0.457191	0.00838167	0.469778	0.470035	0.256537	7.63536	0.372466	56.18	0.295918	38497
1	2016	2	0.581736	0.014559	0.468103	0.448891	0.331702	7.43343	0.445	27.73	0.0604244	56162
2	2016	2	0.623799	0.0103292	0.67586	0.343193	0.408411	10.0661	0.351	30.62	0.139001	64173
3	2016	2	0.495365	0.0241312	0.48297	0.516354	0.374514	9.53513	0.443005	31.57	0.154783	32489
4	2016	2	0.60161	0.00654423	0.483281	0.446555	0.292333	7.98884	0.409001	33.12	0.0704846	34940
5	2016	1	0.44748	0.0219434	0.360767	0.315683	0.280603	15.4908	0.203043	45.41	0.0944792	35293.9
6	2016	1	0.523113	0.0162024	0.377818	0.30936	0.289	10.7604	0.234167	54.87	0.10609	34505.2
7	2016	4	0.464547	0.00350514	0.239668	0.281292	0.311767	8.09769	0.35588	58.6416	0.203339	53052
8	2016	4	0.635466	0.00886444	0.583069	0.477972	0.270706	9.02808	0.35588	45.4859	0.260684	24836
9	2016	4	0.416886	0.00936089	0.315667	0.283379	0.454855	7.08334	0.355873	45.1252	0.0802584	41610
10	2016	4	0.449657	0.00787011	0.242056	0.394811	0.325786	8.01189	0.355881	50.2813	0.162868	52583
11	2016	5	0.463754	0.0208575	0.272435	0.359936	0.341083	3.67324	0.357475	47.71	0.131004	36450
12	2016	1	0.366807	0.0228961	0.42702	0.19098	0.268001	11.4132	0.357475	47.38	0.138167	29358
13	2016	1	0.344417	0.0350452	0.519527	0.195428	0.273505	6.22407	0.357475	41.68	0.194302	19330
14	2016	1	0.415806	0.0195269	0.392465	0.407484	0.683092	7.91446	0.357475	52.01	0.131854	37101
15	2016	5	0.511592	0.0191308	0.354722	0.355923	0.200379	8.97539	0.357475	53.89	0.243222	61488
16	2016	1	0.65995	0.0142724	0.0951993	0.291844	0.248055	14.2383	0.357475	35.64	0.108139	15800
17	2016	5	0.417406	0.0175973	1.92739	0.332484	0.48688	3.90142	0.357475	46.2	0.144178	42928
18	2016	5	0.308245	0.0291706	0.169036	0.452682	0.511359	4.68237	0.357475	47.7	0.104265	29649
19	2016	5	0.401641	0.0364264	0.564945	0.286091	0.32621	17.4297	0.357475	49.37	0.16028	38559
20	2016	5	0.477422	0.016862	0.356649	0.3192	0.455852	3.53504	0.357475	54.52	0.190755	43598
21	2016	2	0.450885	0.0277482	0.513951	0.217415	0.383274	13.4593	0.275639	75.9692	0.0923283	27571
22	2016	2	0.451263	0.0195481	0.463951	0.424677	0.240092	8.74868	0.366254	54.6658	0.0797053	79162
23	2016	1	0.586943	0.0128814	0.552245	0.383331	0.271304	7.55462	0.344266	48.46	0.076832	33885
24	2016	1	0.50652	0.0348127	0.359677	0.271768	0.235945	11.3752	0.391556	48.87	0.133376	64933
25	2016	3	0.483052	0.00457949	0.451083	0.167277	0.345937	9.07391	0.357198	26.5264	0.16662	25835
26	2016	3	0.26045	0.00898492	0.262803	0.228072	0.431422	7.77443	0.373897	17.7712	0.163642	26229
27	2016	3	0.292199	0.00461788	0.303966	0.294588	0.387581	8.34985	0.363801	14.996	0.108943	25308
28	2016	5	0.30952	0.0443144	0.218526	0.165008	0.485776	20.2338	0.313203	45.4081	0.166734	26229
29	2016	5	0.348786	0.0106843	0.475061	0.157916	0.375249	12.7157	0.318598	14.9191	0.196272	21770
30	2016	5	1.12811	0.0140399	0.312619	0.220021	0.54346	9.04336	0.335392	18.7235	0.190026	37241
31	2016	5	0.189705	0.0124684	0.182481	0.157567	0.652028	10.9935	0.376903	19.3069	0.13373	16891
32	2016	5	0.312748	0.00217375	0.180006	0.205105	0.459052	13.7435	0.333404	41.7317	0.205893	44185
33	2016	5	0.284396	0.00707324	0.44675	0.117438	0.395515	10.5807	0.302307	22.7485	0.164515	36332
34	2016	5	0.229756	0.0042455	0.0567504	0.24843	0.60318	14.4071	0.343101	29.7601	0.202568	31724
35	2016	3	0.347898	0.019842	0.390489	0.36304	0.440042	6.38686	0.356801	17.9393	0.109286	17668
36	2016	3	0.257767	0.0112157	0.397838	0.214815	0.376067	5.69035	0.347299	19.3489	0.168709	21095
37	2016	3	0.358078	0.00407066	0.436692	0.29297	0.295007	6.59929	0.314698	15.6917	0.118353	19348
38	2016	3	0.283787	0.0102481	0.36387	0.243647	0.612242	4.14989	0.369	18.0201	0.151347	19899
39	2016	5	0.23157	0.00246523	0.159152	0.145364	0.77721	12.7813	0.512001	18.0555	0.0914205	21315
40	2016	5	0.270807	0.0100793	0.285396	0.252269	0.455018	7.56158	0.348697	17.974	0.126213	16371
41	2016	3	0.358904	0.0100746	0.413684	0.19373	0.340312	7.50503	0.389499	21.6958	0.180841	21337
42	2016	3	0.697183	0.0173143	0.542259	0.341572	0.174289	5.74028	0.35617	47.0379	0.155768	44178
43	2016	3	0.706857	0.0161135	0.655068	0.311295	0.183074	9.74587	0.427641	46.1703	0.132348	33163
44	2016	3	0.615222	0.016589	0.616735	0.387969	0.250641	8.6521	0.276513	46.6418	0.110756	26083
45	2016	3	0.591228	0.0170836	0.616859	0.599553	0.312249	5.55541	0.344836	44.0729	0.12459	34748
46	2016	3	0.532282	0.0158261	0.572858	0.325693	0.284665	9.01465	0.434102	41.6284	0.120253	33948
47	2016	3	0.538774	0.0171557	0.423166	0.532979	0.306659	10.5549	0.337104	42.5579	0.108958	31499
48	2016	3	0.468398	0.0169285	0.650375	0.363883	0.31716	12.1897	0.384213	45.24	0.109721	28134
49	2016	3	0.478402	0.017274	0.470403	0.381832	0.318006	3.70079	0.388286	35.4919	0.186765	20753
50	2016	3	0.477901	0.0168152	0.631535	0.495208	0.340179	7.39267	0.406095	38.9725	0.198031	22034
51	2016	3	0.659425	0.0161326	0.502082	0.622276	0.197634	8.39678	0.329007	39.745	0.127959	33291
52	2016	3	0.944806	0.0162447	0.56464	0.414431	0.126052	4.39921	0.414731	46.0443	0.143058	19259
53	2016	5	0.67542	0.0174825	0.499705	0.297641	0.13438	4.45719	0.474781	59.5868	0.37984	40439
54	2016	2	0.666918	0.00321651	0.694469	0.198889	0.206598	7.96464	0.42302	57.69	0.0856344	22775.9
55	2016	2	0.565144	0.00965863	0.63112	0.6155	0.351553	13.5421	0.315018	53.03	0.156265	42830.8
56	2016	2	0.556181	0.00613208	0.582597	0.200487	0.174429	10.0426	0.305196	42.78	0.17742	24794.8
57	2016	2	0.636749	0.0103149	0.379033	0.312979	0.332392	14.9877	0.54326	51.63	0.125983	42559.4
58	2016	2	0.556519	0.00827287	0.65703	0.783774	0.353773	12.3101	0.431388	53.14	0.0913761	39185.4
59	2016	5	0.57785	0.00537324	0.501886	0.309576	0.166685	19.848	0.496319	48.61	0.316376	29876.2
60	2016	5	0.362467	0.00317356	0.49258	0.216483	0.329004	19.7801	0.522589	48.45	0.223491	31419.3
61	2016	2	0.592812	0.00465064	0.552297	0.380789	0.289448	7.03618	0.22502	40.41	0.153234	36011.3
62	2016	2	0.679127	0.011375	0.597364	0.438175	0.295864	6.29606	0.320369	47.89	0.121082	59412.5
63	2016	2	0.693264	0.0101131	0.60078	0.380285	0.209919	6.97507	0.432918	48.31	0.107966	26884.9
64	2016	2	0.449413	0.016851	0.351152	0.290697	0.321958	12.432	0.510806	41.46	0.0794499	33289
65	2016	2	0.497997	0.00620262	0.566388	0.296257	0.399339	10.4755	0.507686	35.69	0.13261	32452
66	2016	2	0.680267	0.0447663	0.525334	0.310323	0.2515	9.53495	0.427275	34.05	0.111411	37050
67	2016	2	0.39495	0.0169165	0.441798	0.323568	0.357706	9.33619	0.44825	28.55	0.156365	27852
68	2016	2	0.310592	0.00485232	0.12739	0.178662	0.864163	10.1657	0.455686	22.13	0.0554694	39089
69	2016	2	0.513047	0.00743067	0.475064	0.2352	0.517621	12.2715	0.422028	18.65	0.0941498	30043
70	2016	2	0.579812	0.010805	0.622976	0.216253	0.236804	9.20084	0.447035	37.38	0.184035	16026
71	2016	2	0.512449	0.0212924	0.514873	0.33253	0.245397	8.0087	0.40797	22.26	0.18302	27599
72	2016	2	0.525972	0.0040423	0.652214	0.431286	0.451288	9.6686	0.482644	23.48	0.137327	26184
73	2016	5	0.463895	0.00820791	0.377663	0.378765	0.267954	7.86158	0.470531	21.84	0.231647	29699
74	2016	5	0.380497	0.0203071	0.230804	0.312956	0.373463	7.94193	0.450032	43.32	0.160097	23946
75	2016	1	0.563187	0.0150331	0.377953	0.367667	0.172726	5.5998	0.342181	56.29	0.217808	41807
76	2016	1	0.477824	0.0187716	0.359965	0.504707	0.245198	6.45059	0.246383	47.42	0.214159	27277
77	2016	1	0.555988	0.0196505	0.694414	0.491376	0.206769	7.76753	0.329688	50.49	0.208242	25343
78	2016	1	0.351748	0.00784242	0.364763	0.488496	0.478673	8.31479	0.342179	47.91	0.144961	24689
79	2016	5	0.466946	0.020423	0.272442	0.394147	0.220157	6.47402	0.342184	48.83	0.232483	40663
80	2016	1	0.463342	0.0245663	0.536928	0.600329	0.300332	5.16932	0.342174	45.26	0.169528	25451
81	2016	1	0.6148	0.0420133	1.46674	0.715328	0.267632	6.21343	0.242839	42.85	0.101149	14555
82	2016	1	0.515408	0.0130809	0.45267	0.633569	0.212004	5.3033	0.351943	41.12	0.0875251	14302
83	2016	1	0.496042	0.0220556	0.432994	0.424741	0.206065	4.05857	0.572251	48.96	0.135843	32963
84	2016	5	0.449025	0.00933724	0.326125	0.618946	0.240201	9.76394	0.185293	45.64	0.204415	26796
85	2016	5	0.464601	0.0145995	0.456388	0.500008	0.244806	8.02823	0.424831	57.81	0.302483	42359
1	2017	2	0.579768	0.0302585	0.403447	0.484143	0.34106	7.33332	0.364999	27.32	0.0637118	64494
2	2017	2	0.59521	0.0247729	0.439823	0.378976	0.429243	9.41464	0.363	30.24	0.155677	75210
3	2017	2	0.513875	0.0596624	0.467478	0.549672	0.37993	10.2967	0.370002	31.5	0.158223	37416
4	2017	2	0.599544	0.0151801	0.378956	0.453069	0.297341	8.61354	0.356001	32.94	0.0741957	40156
5	2017	1	0.470861	0.0514397	0.125379	0.295397	0.272833	16.2355	0.367258	47.22	0.056126	36898.9
6	2017	1	0.52916	0.0456949	0.149979	0.314205	0.281757	11.5007	0.328292	56.18	0.0757088	35908.1
7	2017	4	0.4805	0.00391738	0.263522	0.293692	0.308259	8.36684	0.357733	59.6238	0.190671	55550
8	2017	4	0.617012	0.00721847	0.4192	0.486741	0.27391	9.47717	0.357735	46.0809	0.251394	25774
9	2017	4	0.45646	0.0100783	0.334853	0.298791	0.302095	6.9802	0.357738	46.6745	0.183293	42600
10	2017	4	0.462285	0.00802471	0.23431	0.412314	0.319437	8.12303	0.357733	50.9341	0.159218	54905
11	2017	5	0.435874	0.0245691	0.254123	0.303118	0.356149	3.80258	0.355062	49.32	0.11151	41664
12	2017	1	0.38069	0.0247342	0.41881	0.20426	0.265474	11.5246	0.355062	49.03	0.135411	33092
13	2017	1	0.339273	0.0325086	0.447202	0.190554	0.280738	6.48915	0.355062	43.29	0.183111	23735
14	2017	1	0.396467	0.0205059	0.383489	0.394088	0.707874	8.47378	0.355062	53.72	0.132617	43003
15	2017	5	0.505289	0.0244289	0.473789	0.356191	0.228058	9.03265	0.355062	55.59	0.231426	70217
16	2017	1	0.641393	0.0142076	0.748998	0.282116	0.256419	14.6951	0.355062	37.28	0.116246	19074
17	2017	5	0.396287	0.0194921	0.302138	0.343229	0.495057	4.02096	0.355062	47.88	0.147913	49632
18	2017	5	0.315824	0.0302418	0.206715	0.455322	0.503441	4.98898	0.355062	49.41	0.101594	34564
19	2017	5	0.383418	0.0390867	0.227835	0.303208	0.341718	17.6486	0.355062	51.04	0.162536	44115
20	2017	5	0.501628	0.0170531	0.469033	0.277496	0.410488	3.68619	0.355062	56.12	0.2653	48604
21	2017	2	0.434029	0.0291542	0.513953	0.227283	0.406399	12.9606	0.274926	76.4794	0.114141	30418
22	2017	2	0.451207	0.0200568	0.463951	0.442073	0.246829	8.47379	0.372264	58.9267	0.106026	87066
23	2017	1	0.612	0.0144492	0.495359	0.39239	0.265315	7.09403	0.328919	50.37	0.0993983	33425
24	2017	1	0.521269	0.0338719	0.416417	0.269792	0.23572	11.9823	0.386496	50.68	0.159268	69273
25	2017	3	0.433936	0.0179995	0.253782	0.171566	0.304285	9.40563	0.312198	29.4026	0.180429	29189
26	2017	3	0.257301	0.019719	0.259301	0.229212	0.433205	8.10958	0.312201	20.0121	0.166932	29911
27	2017	3	0.294053	0.0178216	0.270096	0.296175	0.399718	8.6876	0.312202	17.2375	0.111177	27644
28	2017	5	0.319124	0.0178164	0.225908	0.1664	0.493695	21.0053	0.3122	48.4175	0.148325	38117
29	2017	5	0.349912	0.0171496	0.168145	0.160558	0.371288	12.9455	0.312197	15.3932	0.173532	24764
30	2017	5	0.328466	0.0179276	0.133298	0.226119	0.551921	9.41818	0.312198	21.298	0.169383	42274
31	2017	5	0.197898	0.0182467	0.148244	0.158877	0.57561	11.4321	0.3122	21.7987	0.127618	19115
32	2017	5	0.324031	0.0179467	0.170833	0.209095	0.44454	11.6911	0.312204	44.0845	0.182835	49709
33	2017	5	0.251033	0.0191614	0.235261	0.118188	0.415106	11.8328	0.312198	25.4377	0.171135	40868
34	2017	5	0.225815	0.015156	0.0586585	0.249971	0.582412	15.0462	0.312202	32.8586	0.177035	36254
35	2017	3	0.342772	0.0181147	0.326658	0.387746	0.458489	6.65905	0.312199	20.133	0.105247	20051
36	2017	3	0.263492	0.0173077	0.311644	0.211434	0.370696	6.10715	0.3122	21.6657	0.159634	24114
37	2017	3	0.343925	0.0209955	0.295546	0.305152	0.293442	6.86665	0.312201	17.9621	0.128157	21438
38	2017	3	0.271428	0.0163551	0.203828	0.266963	0.617592	4.24685	0.3122	20.5976	0.132958	22818
39	2017	5	0.239375	0.0209955	0.143701	0.150761	0.659629	13.3221	0.312199	20.1739	0.0977636	23968
40	2017	5	0.33141	0.0181875	0.207274	0.255006	0.354973	7.8787	0.312203	20.3961	0.119137	18497
41	2017	3	0.37429	0.0170024	0.307275	0.194821	0.335853	7.84606	0.312202	23.9802	0.166446	23478
42	2017	3	0.684024	0.0238746	0.456788	0.352577	0.17651	5.68297	0.360476	48.8889	0.174933	45327
43	2017	3	0.603272	0.0206453	0.52973	0.284438	0.214379	10.1513	0.406304	47.9216	0.136017	35764
44	2017	3	0.640156	0.020854	0.48939	0.406714	0.256134	9.26691	0.281903	48.0366	0.122825	27296
45	2017	3	0.521117	0.0144262	0.561235	0.566447	0.303905	5.65442	0.347288	45.5955	0.158162	35041
46	2017	3	0.516028	0.0135885	0.530458	0.323213	0.285728	9.02876	0.385024	43.4985	0.116444	37170
47	2017	3	0.51765	0.0196386	0.431152	0.5316	0.312536	11.87	0.325057	44.2594	0.118191	33750
48	2017	3	0.440293	0.0193539	0.512647	0.35546	0.339149	12.2824	0.343295	46.6294	0.117435	31424
49	2017	3	0.482172	0.0316511	0.598636	0.391064	0.318342	3.767	0.385441	36.4507	0.22995	21707
50	2017	3	0.48717	0.0247458	0.63389	0.477929	0.295622	7.30011	0.409577	40.381	0.248331	23009
51	2017	3	0.638524	0.0176898	0.533526	0.631523	0.203496	8.86481	0.3441	40.8163	0.140443	34288
52	2017	3	0.885548	0.0262794	0.675322	0.431445	0.131832	4.46931	0.422088	47.5523	0.165698	21097
53	2017	5	0.684073	0.0291148	0.661985	0.321934	0.125313	4.48703	0.485473	60	0.520402	44251
54	2017	2	0.70431	0.00402648	0.5303	0.199195	0.178688	8.83007	0.418912	59.85	0.102261	25889.5
55	2017	2	0.574771	0.0117848	0.461241	0.635671	0.344221	14.8183	0.390963	54.87	0.135954	49830.4
56	2017	2	0.569711	0.00794851	0.486437	0.198058	0.168927	10.5226	0.309615	45.11	0.189362	28429.7
57	2017	2	0.67352	0.0119462	0.32061	0.336089	0.308875	15.7629	0.576724	53.26	0.113744	47961.1
58	2017	2	0.53389	0.0108851	0.54955	0.483375	0.279376	12.8913	0.418438	55.16	0.105326	44446.6
59	2017	5	0.572643	0.00647068	0.401206	0.301124	0.164082	20.2313	0.486507	50.24	0.27346	34790.9
60	2017	5	0.366188	0.00383269	0.476189	0.213718	0.308962	20.0348	0.515238	49.98	0.27836	35440.9
61	2017	2	0.601601	0.00539723	0.451321	0.37169	0.263475	7.50283	0.221248	42.15	0.173653	41479.6
62	2017	2	0.650147	0.0121823	0.514642	0.427388	0.279291	6.97916	0.335444	49.92	0.090128	64924
63	2017	2	0.703053	0.00938731	0.494326	0.380703	0.209207	7.83513	0.456564	50.18	0.128048	32044
64	2017	2	0.461995	0.0238501	0.365986	0.296125	0.295145	12.0849	0.332202	39.36	0.105836	37484
65	2017	2	0.498357	0.0252698	0.619177	0.296478	0.334637	11.8006	0.334506	56.88	0.161952	41241
66	2017	2	0.719382	0.0186551	0.527164	0.308917	0.234195	9.44515	0.365378	33.36	0.125568	31407
67	2017	2	0.567618	0.0218009	0.45828	0.330252	0.209644	9.51603	0.358181	28.26	0.189871	42972
68	2017	2	0.31168	0.0149366	0.13133	0.180457	0.83943	10.2404	0.378928	43.85	0.0725438	32951
69	2017	2	0.568788	0.0153847	0.451294	0.237338	0.371414	12.5128	0.325641	18.06	0.106172	17975
70	2017	2	0.529539	0.0209577	0.703943	0.214253	0.223195	11.0912	0.3584	37.46	0.22829	30811
71	2017	2	0.565234	0.0186222	0.500131	0.341208	0.23078	7.8798	0.318079	22.23	0.199381	29081
72	2017	2	0.525419	0.0157432	0.572644	0.440033	0.41813	9.57985	0.405924	23.62	0.157242	33547
73	2017	5	0.47717	0.021097	0.390463	0.377612	0.271793	7.76163	0.350313	21.75	0.263393	35088
74	2017	5	0.401514	0.0186946	0.249902	0.343869	0.342937	8.22385	0.386283	43.71	0.210949	27275
75	2017	1	0.545971	0.0184731	0.230622	0.36905	0.171269	5.62013	0.343876	57.79	0.242631	48655
76	2017	1	0.474084	0.0102123	0.223987	0.478372	0.230637	6.86668	0.342531	49.37	0.230488	31201
77	2017	1	0.546989	0.0254393	0.427806	0.481116	0.203149	8.26549	0.350028	52.01	0.219055	29197
78	2017	1	0.355593	0.0124742	0.343099	0.589293	0.483924	8.70247	0.298328	49.41	0.200908	27628
79	2017	5	0.632819	0.0432018	0.814079	0.640272	0.214059	6.96645	0.239474	50.24	0.398922	35620
80	2017	1	0.462855	0.0114094	0.449591	0.510318	0.291624	5.41427	0.33018	46.75	0.157192	28149
81	2017	1	0.491423	0.0274938	0.635785	0.691314	0.27696	6.81934	0.347629	44.36	0.111087	15985
82	2017	1	0.559068	0.0249156	0.757163	0.712905	0.200265	5.33699	0.342367	42.67	0.120181	15649
83	2017	1	0.485413	0.0130492	0.49681	0.61771	0.216767	6.71574	0.319711	50.43	0.213106	37810
84	2017	5	0.406251	0.0154574	0.322402	0.777582	0.245001	9.83599	0.340279	47.12	0.278934	29383
85	2017	5	0.430858	0.0144207	0.221678	0.377144	0.237249	8.00142	0.322474	59.3	0.230964	47733
1	2018	2	0.662136	0.0347902	0.384121	0.520412	0.331498	7.64603	0.361001	27.09	0.0741539	65101
2	2018	2	0.676901	0.0288497	0.431857	0.411304	0.428558	9.77507	0.361	30.95	0.165336	76997
3	2018	2	0.553233	0.0653818	0.389835	0.614877	0.394538	10.4569	0.365996	31.2	0.172069	39206
4	2018	2	0.640825	0.0196913	0.365242	0.463219	0.295959	9.0785	0.351001	32.64	0.0598914	42644
5	2018	1	0.390649	0.0459102	0.20007	0.294268	0.26347	16.8913	0.380566	48.4	0.0583097	38026.4
6	2018	1	0.451185	0.0407458	0.27369	0.320002	0.272937	11.8816	0.341498	57.48	0.0742957	36127.8
7	2018	4	0.524223	0.0042345	0.277941	0.309002	0.300189	8.24345	0.364069	60.9173	0.124182	49750
8	2018	4	0.642372	0.00762381	0.443619	0.480327	0.277157	9.14716	0.364843	47.5501	0.245005	25103
9	2018	4	0.470768	0.0108094	0.318238	0.313385	0.299468	6.39531	0.365208	47.4163	0.184711	38821
10	2018	4	0.484751	0.00865951	0.243958	0.445645	0.310323	7.65835	0.36308	51.818	0.17007	50781
11	2018	5	0.430648	0.0266317	0.208205	0.350375	0.35212	3.96635	0.358952	50.86	0.128266	47937
12	2018	1	0.376868	0.02667	0.424643	0.209218	0.259902	11.6406	0.358952	50.23	0.0997728	37214
13	2018	1	0.349941	0.0333351	0.450014	0.200728	0.276574	6.79882	0.358952	45	0.155569	26791
14	2018	1	0.37978	0.0227611	0.379074	0.372041	0.710672	9.12353	0.358952	55.32	0.116524	48571
15	2018	5	0.408803	0.0257372	0.511092	0.412785	0.21345	8.91895	0.358952	57.18	0.200678	79450
16	2018	1	0.426849	0.0164232	0.661174	0.271988	0.299678	15.0882	0.358952	39.3	0.110908	21545
17	2018	5	0.377019	0.0206924	0.301495	0.363372	0.387717	4.11847	0.358952	49.3	0.132919	55685
18	2018	5	0.27464	0.0316193	0.216703	0.461461	0.458346	5.38121	0.358952	50.92	0.0902181	39212
19	2018	5	0.396765	0.0449486	0.229081	0.319854	0.341277	17.727	0.358952	52.61	0.142751	49037
20	2018	5	0.371979	0.0184626	0.429855	0.248711	0.331528	3.84622	0.358952	57.14	0.180357	53964
21	2018	2	0.432669	0.0343261	0.50336	0.242242	0.399955	13.2227	0.348422	76.4933	0.110003	28878
22	2018	2	0.473509	0.0241836	0.503351	0.468783	0.23718	7.61697	0.426708	59.4591	0.142136	83795
23	2018	1	0.616631	0.0180379	0.378875	0.408473	0.263911	6.98625	0.516706	52.27	0.0643546	32595
24	2018	1	0.526978	0.026039	0.40814	0.266814	0.236979	12.342	0.423531	52.38	0.0805353	75404
25	2018	3	0.441861	0.0172451	0.408812	0.17603	0.299438	9.74043	0.301201	30.1594	0.186155	33028
26	2018	3	0.245126	0.0189253	0.262096	0.230366	0.410447	8.44867	0.312102	20.9844	0.167331	33301
27	2018	3	0.284174	0.0170279	0.301517	0.297776	0.356054	9.03735	0.308201	18.2812	0.108059	30648
28	2018	5	0.319544	0.0170819	0.23644	0.167816	0.408653	21.8433	0.3181	49.6405	0.152845	41853
29	2018	5	0.365466	0.0164503	0.345347	0.163289	0.356269	12.4742	0.309796	16.6029	0.166421	27604
30	2018	5	0.324504	0.0172083	0.231653	0.232557	0.65831	9.8008	0.304996	22.6943	0.157386	47492
31	2018	5	0.154195	0.017579	0.168169	0.160214	0.414344	11.8885	0.314099	22.7292	0.128235	21079
32	2018	5	0.297595	0.0171811	0.176715	0.213301	0.34503	8.90379	0.308796	44.9126	0.171235	56335
33	2018	5	0.267778	0.0183285	0.433898	0.118951	0.355987	12.3041	0.331493	26.4983	0.160675	45511
34	2018	5	0.309809	0.0145789	0.184934	0.254911	0.375868	15.5058	0.311402	34.2002	0.174002	41433
35	2018	3	0.322342	0.0173751	0.330213	0.416218	0.379896	6.94865	0.304199	21.1017	0.099613	22458
36	2018	3	0.252799	0.0166391	0.314448	0.275839	0.330572	4.94628	0.3118	22.7136	0.15748	26967
37	2018	3	0.344131	0.0201468	0.282898	0.318401	0.289079	7.1471	0.319899	18.9277	0.132292	23494
38	2018	3	0.308765	0.0156807	0.221719	0.29372	0.421752	4.3106	0.298299	21.7423	0.1355	25015
39	2018	5	0.219182	0.0201312	0.169879	0.156599	0.40148	13.9527	0.314702	21.3097	0.102794	26566
40	2018	5	0.282024	0.0174222	0.282063	0.257809	0.243299	8.20098	0.313602	20.5414	0.129482	21111
41	2018	3	0.390289	0.0163474	0.353034	0.195936	0.308687	8.20281	0.3083	24.9824	0.156325	25061
42	2018	3	0.687464	0.0307556	0.486332	0.35326	0.174161	6.3104	0.392701	51.1339	0.155735	47536
43	2018	3	0.639681	0.0245995	0.504929	0.37368	0.203721	8.51253	0.41993	49.5847	0.117784	38169
44	2018	3	0.688058	0.0236138	0.459672	0.506524	0.248103	7.48747	0.301109	49.3294	0.122426	29557
45	2018	3	0.605439	0.0187624	0.558586	0.553757	0.213231	6.15675	0.377429	47.3985	0.151099	37655
46	2018	3	0.54401	0.0166396	0.527765	0.342971	0.238285	9.13473	0.405144	45.3901	0.109162	39875
47	2018	3	0.526657	0.0223731	0.432465	0.537968	0.304161	12.2872	0.348446	45.8564	0.120305	36278
48	2018	3	0.474079	0.0221243	0.559402	0.46622	0.332321	10.29	0.363247	47.8279	0.117123	33785
49	2018	3	0.492524	0.0365973	0.511452	0.4083	0.306795	4.15633	0.419334	37.5458	0.220077	23497
50	2018	3	0.512039	0.0402755	0.633904	0.549392	0.270137	6.61277	0.44724	41.7302	0.267362	24949
51	2018	3	0.65938	0.0208758	0.555363	0.842204	0.197965	7.14333	0.365326	41.9883	0.137408	37163
52	2018	3	1.00901	0.0309967	0.573281	0.318798	0.1255	6.31485	0.449435	48.8237	0.151349	22862
53	2018	5	0.823456	0.0389468	0.550062	0.349816	0.122723	4.55833	0.539066	60.6547	0.523983	48741
54	2018	2	0.791276	0.00538755	0.691429	0.166964	0.166039	9.12135	0.431365	62.01	0.127825	27925
55	2018	2	0.596671	0.0126354	0.523308	0.65503	0.324451	14.9618	0.386838	56.67	0.112897	51130
56	2018	2	0.606892	0.00786119	0.510968	0.193998	0.153576	10.8493	0.34045	47.44	0.171236	31444
57	2018	2	0.762965	0.0152869	0.400603	0.33832	0.238336	16.4927	0.581748	54.86	0.111102	54635
58	2018	2	0.553985	0.0111853	0.647207	0.467168	0.264058	13.3549	0.422556	57.21	0.104929	46107
59	2018	5	0.581414	0.00679048	0.396801	0.297147	0.159444	20.398	0.494511	51.87	0.17537	34032
60	2018	5	0.430057	0.00397051	0.463006	0.220928	0.234973	20.0824	0.531787	51.51	0.282842	35817
61	2018	2	0.634889	0.00638043	0.493936	0.406703	0.250941	7.71382	0.230221	43.81	0.134378	37097
62	2018	2	0.71201	0.0135339	0.563839	0.421989	0.25256	7.59147	0.365248	51.97	0.087472	72544
63	2018	2	0.723866	0.0104003	0.610763	0.366386	0.205725	8.21531	0.469279	52.07	0.131408	34037
64	2018	2	0.341579	0.0269437	0.378034	0.342981	0.303167	10.8734	0.355621	39.49	0.13579	38216
65	2018	2	0.546062	0.0314484	0.584786	0.334903	0.244146	11.5621	0.357803	56.72	0.181995	34634
66	2018	2	0.7236	0.0220203	0.489459	0.331679	0.201388	9.88818	0.387627	33.36	0.13973	42089
67	2018	2	0.506672	0.0252692	0.433368	0.333674	0.211261	9.93671	0.3807	42.13	0.178345	30586
68	2018	2	0.246024	0.0175593	0.128895	0.179108	0.989155	8.97673	0.400627	43.69	0.0733496	44411
69	2018	2	0.5489	0.01783	0.435498	0.23906	0.33306	12.9798	0.349275	17.65	0.106519	32350
70	2018	2	0.483959	0.0242911	0.667372	0.20769	0.229002	10.7386	0.380781	37.59	0.243793	19070
71	2018	2	0.480115	0.0214146	0.478063	0.34073	0.221594	8.15091	0.34192	21.98	0.201021	31432
72	2018	2	0.437343	0.0185048	0.549701	0.454964	0.419498	9.78198	0.426701	37.41	0.146731	29644
73	2018	5	0.487016	0.0238629	0.380243	0.377049	0.256215	8.54166	0.373133	45.15	0.275818	35681
74	2018	5	0.439947	0.0197524	0.216713	0.353446	0.316694	9.17833	0.408359	42.83	0.206856	28597
75	2018	1	0.514228	0.01963	0.23237	0.393372	0.172632	7.43322	0.356872	59.37	0.200941	51842
76	2018	1	0.525846	0.0108886	0.198234	0.506346	0.221022	5.29903	0.355553	51.03	0.189221	32797
77	2018	1	0.547501	0.0270013	0.372336	0.509471	0.202519	8.65202	0.362904	53.6	0.178896	32472
78	2018	1	0.364711	0.0133564	0.311332	0.631529	0.439712	8.79874	0.312228	50.93	0.16527	29881
79	2018	5	0.6139	0.0469441	0.760938	0.704611	0.225836	7.51199	0.254539	51.76	0.32852	38928
80	2018	1	0.456056	0.0122886	0.424095	0.554124	0.278898	6.07468	0.343449	48.28	0.138799	29479
81	2018	1	0.484642	0.0290409	0.656803	0.729957	0.279483	7.23274	0.36055	45.92	0.0960936	17229
82	2018	1	0.565839	0.0264215	0.613229	0.75585	0.192517	5.46566	0.355391	44.36	0.105593	16437
83	2018	1	0.499498	0.0141312	0.475817	0.683907	0.203953	5.33921	0.333188	51.93	0.180736	40955
84	2018	5	0.450773	0.0164719	0.330723	0.829592	0.240691	10.0679	0.353342	48.66	0.234049	30899
85	2018	5	0.460326	0.0153171	0.177204	0.403398	0.209062	8.14074	0.335896	60.81	0.19104	51846
1	2019	2	0.645735	0.0367548	0.431977	0.5252	0.396891	9.66314	0.355999	28.95	0.0678671	66868
2	2019	2	0.688295	0.0308819	0.459424	0.420119	0.448347	11.9402	0.355999	31.25	0.16239	97115
3	2019	2	0.601028	0.0689256	0.450037	0.517997	0.39628	13.309	0.354999	30.92	0.185273	40100
4	2019	2	0.624308	0.0220325	0.404427	0.515987	0.307104	8.31101	0.351	32.45	0.0650995	45000
5	2019	1	0.412747	0.0472265	0.190795	0.289793	0.241211	17.5697	0.368259	49.51	0.0642182	42594.1
6	2019	1	0.477784	0.0414882	0.263556	0.32488	0.254547	12.4395	0.329766	59.06	0.0731938	39719.2
7	2019	4	0.571961	0.0040025	0.253813	0.32796	0.287066	8.56694	0.363463	62.2793	0.113453	32570
8	2019	4	0.736918	0.00920657	0.528413	0.496569	0.264213	9.82723	0.345248	48.1755	0.291927	24659
9	2019	4	0.509073	0.00971217	0.28977	0.335462	0.28162	6.59845	0.364609	47.8475	0.15062	35634
10	2019	4	0.547923	0.00799053	0.224719	0.474736	0.274782	7.85192	0.36307	52.2219	0.147958	40339
11	2019	5	0.421983	0.0276178	0.198261	0.40124	0.355323	4.09346	0.359037	52.64	0.11242	58148
12	2019	1	0.366924	0.0263185	0.398238	0.261056	0.254705	9.43403	0.359037	51.67	0.0904681	45329
13	2019	1	0.357987	0.0320533	0.396873	0.200159	0.263684	7.19266	0.359037	46.82	0.14494	32332
14	2019	1	0.411915	0.0232408	0.350125	0.386315	0.579414	9.85292	0.359037	56.83	0.116715	65145
15	2019	5	0.402459	0.0254903	0.511107	0.499488	0.220411	7.84189	0.359037	58.7	0.182312	88789
16	2019	1	0.484998	0.0171832	0.661174	0.264405	0.209801	15.0688	0.359037	41.02	0.101419	28242
17	2019	5	0.37885	0.0213386	0.305264	0.42374	0.363302	3.82156	0.359037	50.96	0.126092	82240
18	2019	5	0.31504	0.0312648	0.214096	0.450712	0.409776	6.09393	0.359037	52.39	0.089239	46015
19	2019	5	0.382825	0.0459305	0.229822	0.35478	0.328668	16.6394	0.359037	54.21	0.129721	59595
20	2019	5	0.335742	0.0195058	0.41214	0.222009	0.305731	4.53464	0.359037	58.54	0.169492	56305
21	2019	2	0.45416	0.0334361	0.504884	0.259667	0.382228	13.7585	0.347224	76.5044	0.110878	64777
22	2019	2	0.50784	0.0237826	0.504889	0.488889	0.215603	8.12673	0.428878	60.005	0.118913	64182
23	2019	1	0.626778	0.0168011	0.357847	0.384449	0.259644	7.26882	0.508463	53.86	0.0901038	40966
24	2019	1	0.542683	0.0239924	0.380975	0.378614	0.229204	9.16456	0.464078	53.77	0.0813487	83996
25	2019	3	0.463122	0.0231224	0.410549	0.175945	0.288542	10.3509	0.304599	31.6057	0.195271	39426
26	2019	3	0.262028	0.0205137	0.261709	0.231634	0.39495	8.81666	0.309599	21.348	0.171844	35153
27	2019	3	0.28478	0.0176606	0.301234	0.300219	0.35098	9.37333	0.3003	19.5356	0.0836351	31414
28	2019	5	0.329557	0.0220605	0.269725	0.169312	0.398839	22.7033	0.304504	50.3942	0.161376	45023
29	2019	5	0.381599	0.0181144	0.334569	0.167569	0.339011	12.8606	0.359604	17.7689	0.146803	28723
30	2019	5	0.300108	0.0216001	0.218876	0.239411	0.640693	10.1902	0.384795	22.7177	0.173345	49687
31	2019	5	0.164748	0.0188628	0.170249	0.221327	0.396824	9.02514	0.306497	23.2004	0.112528	21514
32	2019	5	0.290054	0.0202949	0.167815	0.217726	0.37423	9.35635	0.308704	46.2736	0.148309	59380
33	2019	5	0.318803	0.0201943	0.433867	0.119784	0.293867	12.8202	0.308907	26.4179	0.163221	51582
34	2019	5	0.313454	0.0159644	0.0899457	0.289694	0.382943	14.3407	0.316202	33.6276	0.132635	41735
35	2019	3	0.355487	0.017762	0.365095	0.449233	0.365133	7.24695	0.309799	22.2193	0.0850723	24716
36	2019	3	0.284442	0.0200539	0.370013	0.226735	0.282701	6.35969	0.3008	23.9283	0.144484	28453
37	2019	3	0.353658	0.0184227	0.408186	0.332814	0.285479	7.44078	0.302901	20.2737	0.118785	26299
38	2019	3	0.323076	0.0180649	0.257866	0.325292	0.410729	4.37035	0.309603	24.9154	0.121064	28341
39	2019	5	0.241483	0.0204245	0.1459	0.115987	0.328586	20.4304	0.347099	23.1209	0.0996668	29446
40	2019	5	0.283882	0.0183996	0.267132	0.260779	0.236949	8.53292	0.363702	22.3581	0.117778	23893
41	2019	3	0.394505	0.020185	0.375013	0.197231	0.304765	8.56988	0.306802	26.394	0.154373	27607
42	2019	3	0.667665	0.034745	0.446881	0.390828	0.173618	6.72144	0.378719	52.7449	0.152034	58921
43	2019	3	0.624491	0.0251971	0.506788	0.408332	0.200817	8.78794	0.455045	51.5229	0.0956783	41738
44	2019	3	0.66768	0.0268553	0.446472	0.502888	0.242974	7.6372	0.291861	50.8593	0.118347	33799
45	2019	3	0.619301	0.0211264	0.548441	0.540721	0.197574	6.44163	0.366983	48.7313	0.137687	39362
46	2019	3	0.657288	0.0179141	0.526239	0.341192	0.193643	9.81633	0.425192	47.3702	0.102831	49183
47	2019	3	0.543516	0.0240499	0.428728	0.545891	0.290649	12.7238	0.342636	47.5706	0.117621	41192
48	2019	3	0.732644	0.0242465	0.542984	0.840671	0.214876	10.706	0.37434	49.2178	0.119409	37658
49	2019	3	0.540684	0.0398659	0.513637	0.403958	0.273869	4.34336	0.411829	38.6571	0.221697	29781
50	2019	3	0.530345	0.0441503	0.626449	0.548825	0.257921	6.87751	0.44015	43.219	0.266803	28523
51	2019	3	0.698815	0.0225278	0.564641	0.85546	0.191619	7.44371	0.364271	43.2449	0.118141	39301
52	2019	3	0.711928	0.0330509	0.584464	0.2972	0.206127	6.59974	0.454514	50.1613	0.137147	22262
53	2019	5	0.737546	0.0336121	0.412345	0.349839	0.116643	4.58722	0.40302	60.9756	0.436785	43194
54	2019	2	0.908448	0.00509606	0.688657	0.156637	0.157891	9.73563	0.430276	64.25	0.116931	40377
55	2019	2	0.647914	0.0123656	0.486748	0.934456	0.296324	12.0349	0.386333	58.54	0.103706	57384
56	2019	2	0.664895	0.00746805	0.492647	0.20838	0.140706	10.2485	0.352662	49.79	0.158567	41196
57	2019	2	0.820202	0.0155281	0.398126	0.368513	0.226215	15.5672	0.581259	56.57	0.104085	64764
58	2019	2	0.583247	0.0100773	0.656889	0.456465	0.25373	13.916	0.429903	59.35	0.0960854	52491
59	2019	5	0.653683	0.00628978	0.396176	0.319761	0.145371	19.5394	0.486179	53.49	0.170304	42940
60	2019	5	0.473256	0.00383235	0.453983	0.229237	0.207904	20.9179	0.53332	53.06	0.281826	39568
61	2019	2	0.700682	0.00619486	0.469865	0.499609	0.23227	7.40216	0.252292	45.49	0.122322	37862
62	2019	2	0.809606	0.0137376	0.559882	0.414759	0.228363	7.96436	0.338446	54	0.0862297	72428
63	2019	2	0.742753	0.0119412	0.570841	0.530076	0.204323	6.31647	0.449233	53.93	0.119449	53525
64	2019	2	0.348734	0.0267661	0.372801	0.385318	0.300262	11.8085	0.355784	59.11	0.136805	41599
65	2019	2	0.724425	0.0287612	0.573668	0.472065	0.189011	11.1857	0.357994	43.34	0.173276	38852
66	2019	2	0.822117	0.0221642	0.474783	0.442319	0.163725	9.99851	0.387785	65.43	0.14429	46873
67	2019	2	0.565854	0.0245737	0.420386	0.431158	0.202938	11.1025	0.380845	57.68	0.181359	34482
68	2019	2	0.278753	0.0175665	0.108738	0.293563	0.907091	9.14214	0.400782	56.37	0.0753201	46248
69	2019	2	0.599805	0.0167278	0.418716	0.334868	0.304124	13.7272	0.349441	76.45	0.107781	35529
70	2019	2	0.570477	0.0242018	0.650209	0.235181	0.216641	10.9992	0.380948	62.62	0.24699	19944
71	2019	2	0.566375	0.0214154	0.470753	0.493734	0.194925	8.71239	0.342092	74.78	0.189181	35379
72	2019	2	0.457949	0.0184696	0.528442	0.57123	0.39173	10.2174	0.426848	62.15	0.149613	30465
73	2019	5	0.581519	0.0240547	0.381139	0.535756	0.24643	8.38841	0.373288	55.14	0.289166	37354
74	2019	5	0.458964	0.0199702	0.215082	0.4219	0.30636	9.31652	0.408512	55.77	0.225731	31978
75	2019	1	0.6059	0.0201705	0.21382	0.420547	0.144535	7.71313	0.354335	60.89	0.213523	56179
76	2019	1	0.594387	0.0112135	0.191281	0.534143	0.195	5.38951	0.355807	52.65	0.180635	38422
77	2019	1	0.587212	0.0278743	0.362218	0.54133	0.196188	9.0507	0.362883	55.15	0.183035	36303
78	2019	1	0.387358	0.0135464	0.298823	0.665989	0.411397	9.28649	0.315528	52.46	0.176714	34560
79	2019	5	0.568602	0.0464097	0.722494	0.716264	0.231174	7.64388	0.255362	53.22	0.318857	40445
80	2019	1	0.480615	0.012402	0.40669	0.579167	0.273581	6.09767	0.347082	49.8	0.136842	33286
81	2019	1	0.5098	0.0307167	0.593144	0.792952	0.274271	7.58994	0.360063	47.47	0.10167	21587
82	2019	1	0.598259	0.0269513	0.58038	0.813099	0.19291	5.54376	0.34932	45.96	0.106434	18105
83	2019	1	0.526536	0.0142692	0.448485	0.712277	0.198692	5.28811	0.333528	53.41	0.186271	44494
84	2019	5	0.463731	0.0173147	0.319098	0.87675	0.241457	10.5261	0.354014	50.15	0.24017	38044
85	2019	5	0.481592	0.0157909	0.175007	0.434585	0.201889	8.11732	0.334971	62.28	0.204777	50870
1	2020	2	0.726971	0.0371755	0.372059	0.531008	0.373381	10.075	0.386933	30.24	0.0650705	67861.7
2	2020	2	0.780559	0.0324374	0.446123	0.435549	0.387031	12.3245	0.353645	31.56	0.198098	105012
3	2020	2	0.629406	0.0702826	0.551204	0.536609	0.375929	12.9487	0.350843	30.79	0.259697	41591.3
4	2020	2	0.643587	0.0235984	0.386075	0.502096	0.298452	8.95031	0.348149	32.31	0.0865784	50802.7
5	2020	1	0.432997	0.0185477	0.166997	0.299427	0.226042	18.3118	0.372224	62.63	0.0740645	50594
6	2020	1	0.492489	0.0178846	0.252142	0.330965	0.250192	12.9406	0.326981	60.63	0.0877223	41113
7	2020	4	0.601604	0.00393863	0.263392	0.349387	0.276234	8.91632	0.346654	63.3002	0.121205	41523
8	2020	4	0.782907	0.00739764	0.530514	0.513195	0.238737	10.5566	0.404009	48.9902	0.315698	29348
9	2020	4	0.533278	0.00841796	0.298358	0.35044	0.27477	6.80482	0.359215	48.34	0.13734	38845
10	2020	4	0.57866	0.00806109	0.232311	0.503586	0.254991	8.05711	0.344096	52.9397	0.135773	44344
11	2020	5	0.554915	0.0286545	0.181037	0.445767	0.301953	4.2927	0.366566	63	0.116839	66515
12	2020	1	0.376501	0.0260191	0.396375	0.2613	0.245832	9.81758	0.366566	51.44	0.113522	55078
13	2020	1	0.36287	0.0280739	0.390612	0.199773	0.26739	7.64274	0.366566	48.81	0.16672	36163
14	2020	1	0.458125	0.0233146	0.287346	0.399051	0.486461	10.6215	0.366566	58.51	0.124452	80924
15	2020	5	0.446844	0.024423	0.511101	0.522715	0.196991	8.22922	0.366566	66.38	0.21835	89551
16	2020	1	0.567631	0.0175394	0.486352	0.297276	0.153576	15.714	0.366566	41.83	0.133678	37347
17	2020	5	0.414605	0.0237286	0.28555	0.439779	0.356072	3.98809	0.366566	54.59	0.149913	107852
18	2020	5	0.329246	0.0307656	0.214433	0.473688	0.405491	6.36275	0.366566	53.52	0.115584	61204
19	2020	5	0.419805	0.0461768	0.229512	0.359145	0.325351	17.2979	0.366566	61.09	0.154166	66176
20	2020	5	0.36416	0.020457	0.411957	0.245305	0.268066	4.72847	0.366566	60.19	0.234151	62620
21	2020	2	0.492865	0.0385975	0.504879	0.28019	0.363553	14.346	0.384978	77.2795	0.10337	65516
22	2020	2	0.586982	0.0385992	0.50488	0.483464	0.187359	9.47108	0.384979	61.1277	0.110861	68511
23	2020	1	0.684176	0.0173367	0.302252	0.641067	0.26296	7.53727	0.515374	52.99	0.0884915	50228
24	2020	1	0.572171	0.0233599	0.334377	0.383578	0.215502	9.55595	0.501578	54.39	0.0801278	93455
25	2020	3	0.478208	0.0198126	0.410544	0.178514	0.28211	10.8576	0.310602	33.8643	0.233251	41251
26	2020	3	0.277932	0.0175208	0.261701	0.232527	0.371326	9.19696	0.311901	22.6622	0.201138	38106
27	2020	3	0.302797	0.0150709	0.301237	0.299749	0.327305	9.82284	0.340698	21.8702	0.116086	35914
28	2020	5	0.340261	0.0209373	0.269715	0.170183	0.396374	23.6912	0.315898	50.0637	0.194226	48951
29	2020	5	0.411877	0.0155015	0.334568	0.170409	0.326901	13.3875	0.359696	19.7403	0.172756	32590
30	2020	5	0.318542	0.0184324	0.219052	0.246356	0.609491	10.609	0.381899	22.7521	0.220518	52311
31	2020	5	0.176889	0.0161574	0.170247	0.222712	0.374359	9.48166	0.3145	23.7253	0.138614	22589
32	2020	5	0.305863	0.017398	0.167821	0.222519	0.367205	9.83672	0.312702	48.7735	0.196001	61032
33	2020	5	0.349549	0.0172966	0.433865	0.120369	0.278423	13.4085	0.309108	27.8329	0.223639	55301
34	2020	5	0.331137	0.0136681	0.08995	0.292244	0.371599	15.1642	0.312602	34.1835	0.199339	44700
35	2020	3	0.390353	0.0151246	0.365096	0.48882	0.339073	7.56186	0.348999	25.1193	0.104571	26235
36	2020	3	0.297549	0.0171329	0.37001	0.23005	0.268805	6.62652	0.311301	24.3843	0.188381	37833
37	2020	3	0.367958	0.0157446	0.408183	0.348847	0.285732	7.85002	0.334799	25.2597	0.141082	33664
38	2020	3	0.340638	0.0154802	0.257857	0.350417	0.39196	4.58453	0.3306	26.8165	0.149913	36309
39	2020	5	0.258366	0.0174594	0.145903	0.12107	0.301224	21.2863	0.3494	24.0588	0.109099	31164
40	2020	5	0.299017	0.015752	0.267139	0.263387	0.234612	8.89288	0.360901	24.5761	0.15588	25327
41	2020	3	0.428642	0.0172335	0.375074	0.197933	0.282847	8.9836	0.3447	27.3416	0.187947	33920
42	2020	3	0.667545	0.0354067	0.446045	0.376975	0.176704	7.30731	0.384768	54.5681	0.16098	52558
43	2020	3	0.615118	0.0224768	0.498791	0.448715	0.215363	9.56997	0.49549	53.1516	0.10327	50688
44	2020	3	0.725458	0.0270486	0.456915	0.516053	0.251247	7.84688	0.29929	51.8132	0.124918	42487
45	2020	3	0.591998	0.0213737	0.53099	0.530726	0.211951	6.77834	0.375466	49.7333	0.141385	51233
46	2020	3	0.723124	0.0172262	0.524454	0.451613	0.17716	9.10461	0.444224	49.2136	0.115973	60544
47	2020	3	0.550352	0.0240838	0.411887	0.642886	0.289058	11.3946	0.353068	48.7516	0.122951	48851
48	2020	3	0.76262	0.0223834	0.533543	0.73536	0.198475	12.32	0.411189	50.8015	0.107768	43018
49	2020	3	0.594052	0.038921	0.518544	0.311647	0.256246	6.66564	0.436748	39.7306	0.211519	33312
50	2020	3	0.517801	0.0433258	0.593779	0.350577	0.27253	11.6234	0.461483	44.5418	0.261017	36681
51	2020	3	0.709427	0.022083	0.54223	0.688681	0.19225	9.65103	0.379125	44.5153	0.124763	49278
52	2020	3	0.861431	0.03165	0.563447	0.294019	0.144811	7.47339	0.482901	51.4213	0.147976	28894
53	2020	5	0.905078	0.0380254	0.413759	0.174339	0.0918714	10.1965	0.344964	62.3077	0.412744	48415
54	2020	2	0.870975	0.00808396	0.906965	0.155292	0.170179	10.5417	0.363801	65.77	0.120921	40842
55	2020	2	0.662603	0.0179783	0.448789	0.898166	0.285657	12.5903	0.381353	60.29	0.118449	70815
56	2020	2	0.689603	0.00807297	0.501647	0.205483	0.139005	10.7269	0.340118	51.25	0.157575	42985
57	2020	2	0.877818	0.0129942	0.343526	0.363262	0.223539	16.3075	0.502576	58.43	0.104867	65654
58	2020	2	0.603684	0.0149083	0.655679	0.449828	0.248564	14.6042	0.457279	61.2	0.096815	60791
59	2020	5	0.835869	0.010882	0.400201	0.318099	0.136577	20.4528	0.475346	55.21	0.166904	54473
60	2020	5	0.565142	0.00633366	0.46784	0.251928	0.179494	22.0546	0.51649	54.5	0.297555	48446
61	2020	2	0.74049	0.0105802	0.465259	0.507459	0.219362	7.84923	0.260507	47.06	0.145108	49568
62	2020	2	0.900162	0.0142481	0.492478	0.476525	0.215429	8.72422	0.396602	55.87	0.0971353	86819
63	2020	2	0.860502	0.0209492	0.581863	0.861455	0.201316	6.61269	0.384572	55.52	0.117563	62574
64	2020	2	0.398102	0.0294048	0.319088	0.439036	0.255638	11.873	0.326015	41.06	0.140036	44117
65	2020	2	0.905223	0.0361727	0.56716	0.796558	0.158027	11.1198	0.40831	56.55	0.184034	48071
66	2020	2	0.882711	0.0212848	0.432357	0.65352	0.154833	10.1536	0.386728	35.86	0.164868	53228
67	2020	2	0.724356	0.0235676	0.413228	0.606387	0.187655	11.8074	0.387614	41.78	0.209731	41357
68	2020	2	0.32175	0.0178607	0.0727712	0.810524	0.929501	8.81857	0.412928	43.57	0.080495	52194
69	2020	2	0.711065	0.0149279	0.451472	0.551278	0.267845	14.2625	0.35047	25.9	0.114687	44166
70	2020	2	0.662165	0.0251204	0.681008	0.270712	0.197875	11.3102	0.377003	37.08	0.25624	24520
71	2020	2	0.658555	0.0204235	0.47508	0.873735	0.187549	9.02134	0.341485	26.75	0.211434	42464
72	2020	2	0.511122	0.0175214	0.520384	0.756563	0.341289	10.4554	0.426496	37.46	0.170802	37449
73	2020	5	0.688855	0.0233764	0.421982	0.923659	0.223881	8.51984	0.373007	44.51	0.336331	46519
74	2020	5	0.525477	0.0191872	0.219059	0.519746	0.276549	9.69594	0.388204	42.6	0.257676	39953
75	2020	1	0.608962	0.0189001	0.204266	0.445484	0.148333	8.04296	0.349787	60.57	0.191315	58356
76	2020	1	0.704378	0.0104729	0.218631	0.556096	0.168282	5.69441	0.342797	59.05	0.188113	38857
77	2020	1	0.623532	0.0208922	0.447761	0.569268	0.191563	9.49903	0.361993	58.87	0.195599	43239
78	2020	1	0.446165	0.0187899	0.358081	0.689903	0.364117	9.77567	0.343655	56.66	0.183257	41299
79	2020	5	0.620135	0.041819	0.855238	0.719987	0.206097	8.32817	0.403126	56.4	0.294453	46166
80	2020	1	0.526124	0.0116227	0.418624	0.593491	0.260152	6.39349	0.344136	50.62	0.139073	37698
81	2020	1	0.543255	0.0357166	0.531056	0.857674	0.255012	7.9878	0.351832	45.24	0.0997698	24696
82	2020	1	0.661797	0.0226564	0.529886	0.859416	0.175861	5.87206	0.346683	40.74	0.110237	21490
83	2020	1	0.572039	0.0146205	0.535209	0.728765	0.186603	5.41493	0.45644	48.09	0.193038	48728
84	2020	5	0.502212	0.0170749	0.366687	0.924106	0.233435	10.8368	0.292482	52.03	0.268304	42821
85	2020	5	0.517927	0.0229917	0.195793	0.463915	0.191719	8.38415	0.333372	62.54	0.220151	56514
1	2021	2	0.841141	0.0641586	0.411611	0.527467	0.366373	10.693	0.381909	32.04	0.0840058	69048.7
2	2021	2	0.834706	0.0375454	0.451546	0.44835	0.371387	12.717	0.347742	33.48	0.198766	115965
3	2021	2	0.648069	0.0931239	0.558123	0.535397	0.368344	13.0804	0.342537	30.61	0.268795	42933.3
4	2021	2	0.661482	0.0268932	0.392321	0.495027	0.294533	9.50521	0.346176	27.79	0.0827858	54654.7
5	2021	1	0.454861	0.0204268	0.163527	0.327545	0.220834	19.0089	0.362316	63.87	0.0676517	58557.2
6	2021	1	0.517943	0.0199208	0.22159	0.364309	0.242385	13.3915	0.341752	62.19	0.0881547	47120.5
7	2021	4	0.635199	0.00575932	0.242065	0.362976	0.268836	9.26882	0.339435	64.2944	0.13181	48065
8	2021	4	0.790885	0.0116214	0.536604	0.500642	0.231477	11.3982	0.395861	50.2264	0.310532	33644
9	2021	4	0.550954	0.0124754	0.254374	0.394842	0.26906	6.94748	0.349915	49.4051	0.13837	44959
10	2021	4	0.636618	0.0121791	0.201462	0.51315	0.234078	8.36677	0.337783	54.1378	0.136691	50790
11	2021	5	0.720509	0.033169	0.21527	0.456372	0.264173	4.45331	0.359072	63.8	0.0985857	77798
12	2021	1	0.396752	0.0307883	0.392905	0.281454	0.239563	9.86083	0.359072	52.09	0.123816	64892
13	2021	1	0.374798	0.0322377	0.332859	0.208442	0.256414	8.33759	0.359072	49.5	0.133689	41788
14	2021	1	0.523816	0.0258604	0.293519	0.460562	0.373061	11.0659	0.359072	59.2	0.119554	95783
15	2021	5	0.457407	0.0292454	0.296358	0.560162	0.200886	8.33281	0.359072	67.02	0.185808	104708
16	2021	1	0.714225	0.0198486	0.452982	0.327801	0.131328	15.8152	0.359072	42.51	0.09093	44080
17	2021	5	0.448743	0.0267907	0.291763	0.459543	0.336243	4.0918	0.359072	55.28	0.159981	127407
18	2021	5	0.362027	0.0350907	0.192369	0.492873	0.41898	6.62765	0.359072	54.23	0.104998	72295
19	2021	5	0.470496	0.0524765	0.275798	0.370615	0.300836	17.6504	0.359072	61.76	0.132253	77632
20	2021	5	0.396229	0.0241965	0.408752	0.264413	0.249527	4.99969	0.359072	60.84	0.246665	72515
21	2021	2	0.510993	0.0466936	0.584487	0.313206	0.354334	14.878	0.383929	77.6139	0.0768465	75600
22	2021	2	0.583253	0.0465934	0.584486	0.598284	0.197796	8.81647	0.383931	62.38	0.0856219	78692
23	2021	1	1.03109	0.019236	0.272678	0.664081	0.220142	8.75346	0.474717	54.48	0.148	58777
24	2021	1	0.708487	0.0293409	0.316436	1.01044	0.19924	9.6502	0.477596	55.46	0.110297	109590
25	2021	3	0.465065	0.0194038	0.41055	0.181008	0.297399	11.3837	0.3106	33.9089	0.23616	47576
26	2021	3	0.294113	0.0175471	0.261704	0.234024	0.339855	9.57871	0.320301	23.3096	0.166302	41208
27	2021	3	0.319669	0.0176069	0.301236	0.302758	0.302024	10.0802	0.345	22.1949	0.0967896	38879
28	2021	5	0.348499	0.0247077	0.269737	0.170348	0.382689	24.1206	0.320701	49.9122	0.171158	50012
29	2021	5	0.447904	0.0186347	0.334561	0.173578	0.299123	13.9175	0.340004	20.6921	0.170139	38012
30	2021	5	0.356355	0.0218278	0.219053	0.25434	0.531926	11.0628	0.386494	23.5135	0.216577	58011
31	2021	5	0.183742	0.0193358	0.170246	0.224906	0.352769	9.88109	0.3034	24.78	0.122429	25010
32	2021	5	0.326656	0.0199178	0.167809	0.227448	0.343665	10.2588	0.321604	48.8052	0.198859	65028
33	2021	5	0.388821	0.0205357	0.433886	0.121359	0.248733	13.6332	0.313697	29.2513	0.227538	58706
34	2021	5	0.346958	0.0162698	0.089944	0.294233	0.356537	15.672	0.3126	34.9156	0.191911	50354
35	2021	3	0.401607	0.0176988	0.365094	0.535168	0.335054	7.90392	0.3409	26.0901	0.0973713	29486
36	2021	3	0.314119	0.0201189	0.370013	0.234602	0.251758	6.75135	0.314702	24.4527	0.166067	46203
37	2021	3	0.38294	0.0184489	0.408185	0.366109	0.279011	8.14882	0.3414	26.0992	0.131661	42560
38	2021	3	0.362588	0.0184683	0.257859	0.386478	0.374123	4.92327	0.330599	28.2391	0.141314	40056
39	2021	5	0.277478	0.0203684	0.145904	0.127158	0.289109	21.6769	0.3605	24.4706	0.104723	34897
40	2021	5	0.320973	0.0186173	0.267132	0.266729	0.208091	9.13927	0.362001	25.8755	0.137393	28440
41	2021	3	0.451235	0.0203143	0.375065	0.199592	0.264124	9.37083	0.352302	28.1007	0.189698	38625
42	2021	3	0.695684	0.0438863	0.435372	0.630304	0.172951	4.75761	0.394169	55.61	0.137943	60805
43	2021	3	0.636304	0.0332767	0.495818	0.946618	0.212182	5.59732	0.468603	54.0632	0.0886934	59195
44	2021	3	0.790242	0.0349456	0.459489	0.92078	0.248671	4.62946	0.297352	52.6762	0.106627	50401
45	2021	3	0.614994	0.0283466	0.50833	0.882472	0.207347	4.45544	0.373094	50.8544	0.134073	62574
46	2021	3	0.896425	0.0256173	0.394275	0.935528	0.171064	4.8398	0.428055	50.3735	0.114471	71946
47	2021	3	0.564921	0.0318473	0.405494	1.27012	0.28174	6.12005	0.358019	49.5965	0.1134	54690
48	2021	3	0.807376	0.0315133	0.490663	1.47125	0.195582	6.2323	0.3994	51.8085	0.100345	50621
49	2021	3	0.60882	0.0492954	0.497974	0.759866	0.253548	2.9522	0.430238	40.9377	0.191925	39375
50	2021	3	0.550073	0.0531916	0.440681	0.638651	0.269376	6.67107	0.465189	45.6291	0.256271	44121
51	2021	3	0.761682	0.0301195	0.50324	1.41682	0.187527	4.91844	0.374332	45.5759	0.121645	59060
52	2021	3	0.980982	0.0419083	0.579094	0.612735	0.143482	4.03647	0.481901	52.3474	0.141213	34475
53	2021	5	0.954838	0.0466694	0.355499	0.456739	0.0884929	4.45354	0.343529	63.1815	0.391228	56725
54	2021	2	0.960709	0.00961978	0.743264	0.152998	0.165858	11.0458	0.405408	66.8	0.118699	46106.8
55	2021	2	0.679509	0.0198733	0.481463	0.892964	0.279655	13.1276	0.374256	61.22	0.114306	83188.6
56	2021	2	0.743949	0.0102734	0.529068	0.206468	0.135189	11.1711	0.350232	52.18	0.152998	49270.3
57	2021	2	0.964729	0.0192095	0.445915	0.370328	0.21539	16.9564	0.564629	59.36	0.102053	75206.5
58	2021	2	0.636845	0.0156501	0.68722	0.52307	0.244125	15.309	0.437641	62.24	0.0957075	70633.6
59	2021	5	0.872678	0.0112383	0.481328	0.326259	0.139334	21.2764	0.49309	56.31	0.159026	64139.2
60	2021	5	0.597339	0.00644977	0.469672	0.256237	0.170997	23.0416	0.532929	55.56	0.281496	56221.8
61	2021	2	0.81171	0.00994551	0.540739	0.529482	0.215801	8.16019	0.235189	48.11	0.138675	58345.8
62	2021	2	0.961096	0.0181201	0.575495	0.531675	0.211861	9.15616	0.354052	56.8	0.0953848	102356
63	2021	2	0.948102	0.0225087	0.707855	0.900684	0.198316	6.88079	0.443835	56.46	0.116076	72486
64	2021	2	0.419409	0.0417852	0.319087	0.509806	0.249039	11.9369	0.413735	41.29	0.111799	50089
65	2021	2	0.966653	0.0419345	0.57221	0.841654	0.154093	11.0543	0.472484	56.54	0.185945	56070
66	2021	2	0.964555	0.025053	0.410145	1.00231	0.152604	10.304	0.376001	36.21	0.149969	61666
67	2021	2	0.893175	0.0350771	0.413424	0.640381	0.173878	12.5048	0.399892	41.65	0.190902	47859
68	2021	2	0.293849	0.018516	0.0470673	0.469026	0.956743	8.4956	0.412932	43.52	0.0679523	60067
69	2021	2	0.826764	0.0237727	0.440202	0.599763	0.259365	14.7869	0.352271	25.98	0.103609	50745
70	2021	2	0.752128	0.033669	0.715789	0.531913	0.187025	11.6184	0.369805	37.04	0.225416	28233
71	2021	2	0.690766	0.0236063	0.469941	0.913694	0.179859	9.32076	0.340029	29.43	0.190658	50050
72	2021	2	0.569214	0.0264083	0.490329	1.03699	0.313555	10.6838	0.440777	37.4	0.150505	42932
73	2021	5	0.645642	0.0274235	0.428577	0.495045	0.171726	8.65099	0.375259	44.21	0.324496	54278
74	2021	5	0.555739	0.0220767	0.217904	0.558788	0.269236	10.065	0.397732	42.53	0.205724	46914
75	2021	1	0.638682	0.0207983	0.189946	0.480032	0.140126	8.39512	0.346801	61.59	0.190247	71444
76	2021	1	0.749641	0.0124172	0.178999	0.608911	0.162102	5.97233	0.346218	54.86	0.171289	45172
77	2021	1	0.660285	0.0237184	0.442618	0.598335	0.182269	9.92672	0.358705	60	0.175258	51367
78	2021	1	0.469055	0.021947	0.350144	0.75982	0.342729	10.3	0.344529	57.45	0.166213	47520
79	2021	5	0.799757	0.0520543	0.661275	0.862863	0.177733	9.11341	0.408715	57.35	0.280557	54043
80	2021	1	0.552048	0.0136788	0.407458	0.682119	0.251099	6.66315	0.344608	51.64	0.142134	41940
81	2021	1	0.561798	0.0375574	0.488203	0.866177	0.248252	8.43963	0.352621	46.26	0.0797689	28515
82	2021	1	0.688689	0.0259805	0.500963	0.900976	0.169578	6.13543	0.340457	41.78	0.0917926	24854
83	2021	1	0.605997	0.0176393	0.39301	0.881198	0.176245	5.55484	0.454812	49.08	0.182986	56001
84	2021	5	0.519992	0.0198449	0.332052	1.00263	0.227965	11.242	0.296908	53.01	0.231792	49355
85	2021	5	0.542802	0.0257415	0.18812	0.490267	0.181996	8.67129	0.330489	64.01	0.181999	65420
1	2022	2	1.09124	0.0774746	0.403123	0.520513	0.360903	10.9912	0.38929	35.29	0.0942898	70235.7
2	2022	2	0.895962	0.0463499	0.434645	0.462283	0.352137	12.7255	0.344396	33.74	0.188842	126917
3	2022	2	0.690724	0.10442	0.527239	0.572228	0.339863	12.3352	0.333029	30.49	0.249197	44275.3
4	2022	2	0.674261	0.0334357	0.378759	0.496193	0.289704	9.55098	0.34435	27.66	0.0791284	58506.7
5	2022	1	0.465584	0.0227038	0.16576	0.331155	0.215486	21.3041	0.369956	63.9	0.0670506	63050.4
6	2022	1	0.52827	0.0230096	0.216679	0.370568	0.237786	14.4659	0.348646	63.74	0.0811012	50749
7	2022	4	0.642422	0.00636901	0.215256	0.377315	0.260947	9.67968	0.330241	65.3289	0.150938	52542
8	2022	4	1.00543	0.0132808	0.472959	0.500986	0.22184	12.4229	0.402389	50.9618	0.300226	36537
9	2022	4	0.5934	0.0124077	0.275573	0.411881	0.232011	7.12269	0.41533	50.0914	0.163255	48495
10	2022	4	0.758606	0.0133227	0.193186	0.539858	0.193117	8.65145	0.341076	54.943	0.13727	54475
11	2022	5	1.08118	0.0368321	0.230174	0.456477	0.210516	4.63303	0.36082	64.23	0.0973295	85933
12	2022	1	0.413283	0.0356337	0.389113	0.282069	0.231382	10.2636	0.36082	52.6	0.109713	70665
13	2022	1	0.396877	0.0351408	0.372144	0.209287	0.246657	8.97548	0.36082	50.03	0.131661	43876
14	2022	1	0.57027	0.0285529	0.251929	0.469643	0.263415	11.5279	0.36082	59.67	0.114177	104243
15	2022	5	0.508195	0.0325098	0.274011	0.576714	0.189508	8.87359	0.36082	67.42	0.190689	114783
16	2022	1	1.1135	0.023458	0.435893	0.328104	0.0974206	16.4706	0.36082	43.04	0.105812	46863
17	2022	5	0.649152	0.0312513	0.236171	0.462463	0.290762	4.26085	0.36082	55.76	0.154929	140457
18	2022	5	0.37662	0.0396987	0.238431	0.500984	0.375663	6.88665	0.36082	54.72	0.0973924	78223
19	2022	5	0.509466	0.0574743	0.243925	0.378846	0.27	18.2843	0.36082	62.16	0.133168	84778
20	2022	5	0.459947	0.0272843	0.451355	0.262865	0.218434	5.2626	0.36082	61.27	0.220608	77508
21	2022	2	0.525682	0.0554937	0.584483	0.390442	0.346799	13.2476	0.350523	77.6558	0.0749507	110223
22	2022	2	0.627352	0.0502996	0.584485	0.638917	0.188266	8.99511	0.410085	63.5848	0.0973594	83492
23	2022	1	0.923484	0.0215571	0.225997	0.673015	0.234829	10.5811	0.414805	55.51	0.127099	64563
24	2022	1	0.755108	0.0370504	0.359233	1.01379	0.192592	10.7938	0.58815	55.96	0.136678	118649
25	2022	3	0.482456	0.0223071	0.403649	0.185007	0.284769	11.8107	0.302999	31.2922	0.200249	53507
26	2022	3	0.313669	0.0202499	0.256372	0.235746	0.309014	10.2121	0.314	55.2599	0.172374	45605
27	2022	3	0.34271	0.0202896	0.296039	0.30473	0.272402	10.4877	0.342001	54.0601	0.100619	44511
28	2022	5	0.357365	0.0283716	0.264357	0.170303	0.36764	25.0283	0.317	55.3498	0.148664	51480
29	2022	5	0.433467	0.0215317	0.328674	0.176743	0.313514	15.0065	0.327004	49.9	0.156003	41816
30	2022	5	0.371008	0.0253215	0.214372	0.262197	0.520814	11.456	0.381005	48.5599	0.186101	62384
31	2022	5	0.188249	0.0224268	0.1662	0.227144	0.341811	10.4245	0.295002	47.8199	0.118982	31977
32	2022	5	0.33657	0.0230974	0.164269	0.240339	0.336705	10.6714	0.316003	65.96	0.193198	70161
33	2022	5	0.384835	0.0238433	0.427219	0.12222	0.261089	14.0008	0.293998	64.8398	0.207041	61005
34	2022	5	0.363562	0.0187068	0.0885213	0.300706	0.340602	16.1956	0.311998	56.2497	0.138133	63129
35	2022	3	0.424774	0.0201812	0.35904	0.593688	0.319139	8.65687	0.343	50.76	0.0897041	37912
36	2022	3	0.319874	0.0232672	0.363597	0.23976	0.246065	7.0118	0.328002	45.4199	0.159803	51002
37	2022	3	0.400638	0.021204	0.401439	0.385654	0.266661	8.61746	0.331999	46.6799	0.11645	49362
38	2022	3	0.38126	0.0213744	0.25243	0.425906	0.363706	5.42541	0.325998	55.9398	0.130492	48893
39	2022	5	0.288212	0.023365	0.142664	0.133731	0.286212	22.3414	0.341001	52.3498	0.102629	44627
40	2022	5	0.329376	0.0216877	0.261773	0.270076	0.202946	9.52627	0.345001	49.94	0.141439	36779
41	2022	3	0.454915	0.0234546	0.368652	0.202134	0.26916	9.78517	0.385999	51.8001	0.15301	42113
42	2022	3	0.715529	0.051573	0.420594	0.721381	0.1687	4.78399	0.393708	56.2824	0.164362	64664
43	2022	3	0.646325	0.0393698	0.43578	1.03485	0.209023	5.48914	0.491878	54.4086	0.0972371	64238
44	2022	3	1.60033	0.0414158	0.447159	11.3913	0.249686	4.05085	0.295091	53.4074	0.108598	55784
45	2022	3	0.630094	0.0346799	0.471287	1.08349	0.204161	3.91805	0.370476	51.2667	0.130284	69059
46	2022	3	1.00385	0.0314295	0.381734	1.2	0.169084	4.03029	0.425512	51.0654	0.110931	79826
47	2022	3	0.574014	0.0385343	0.38686	1.27556	0.273233	6.4606	0.355673	49.8827	0.10828	59278
48	2022	3	1.00198	0.0384632	0.451468	1.36858	0.191852	7.13978	0.395206	52.4289	0.103304	55431
49	2022	3	0.62438	0.0576844	0.457059	0.675378	0.249649	3.58365	0.431513	41.67	0.192403	43462
50	2022	3	0.585262	0.0559949	0.435004	0.74755	0.256566	5.9957	0.507266	46.2687	0.242431	49846
51	2022	3	0.7998	0.037196	0.431834	1.39441	0.183018	5.32779	0.380781	46.2649	0.106997	65839
52	2022	3	1.00513	0.049994	0.528131	0.634138	0.142597	4.26462	0.476578	52.8307	0.147241	38242
53	2022	5	1.04818	0.0534857	0.347177	0.698737	0.0859676	3.25359	0.349314	63.6716	0.407254	64505
54	2022	2	1.0198	0.0104416	0.464822	0.154822	0.162747	11.2518	0.403027	67.4498	0.112289	49601.2
55	2022	2	0.694281	0.0229577	0.381724	0.895674	0.271198	13.5794	0.376216	61.8499	0.112547	91383.1
56	2022	2	0.812203	0.0115137	0.442543	0.208292	0.130523	11.9135	0.356202	52.8797	0.149134	53758.2
57	2022	2	1.00834	0.0216957	0.345786	0.377829	0.211238	17.8903	0.561596	60.0295	0.095197	82316.9
58	2022	2	0.670742	0.0177401	0.602955	0.629203	0.239638	15.7015	0.440007	62.8198	0.0920381	77513.3
59	2022	5	1.00817	0.0128641	0.369974	0.336282	0.133996	21.6091	0.493719	57.049	0.153413	69191.9
60	2022	5	0.627384	0.00774722	0.374869	0.266877	0.160767	23.0499	0.534631	56.1889	0.274253	61424.4
61	2022	2	0.824553	0.0111731	0.474662	0.55107	0.216418	8.58245	0.236074	48.6998	0.131056	63045.9
62	2022	2	1.0265	0.019934	0.430417	0.602242	0.210222	9.50246	0.353323	57.4897	0.102375	112242
63	2022	2	1.0082	0.0259799	0.464534	0.944189	0.195128	7.14382	0.445292	57.1095	0.108824	79303.3
64	2022	2	0.423606	0.045606	0.299824	0.550079	0.248933	12.0003	0.407557	41.47	0.104319	54080
65	2022	2	1.02191	0.046895	0.567395	0.913259	0.152025	10.9891	0.479531	56.51	0.174256	61040
66	2022	2	1.02897	0.0289329	0.38728	1.10323	0.149641	10.4498	0.361927	43.37	0.157127	67282
67	2022	2	1.033	0.0428389	0.368355	0.669782	0.162421	13.1947	0.380148	41.75	0.175926	52772
68	2022	2	0.311513	0.0205507	0.0456085	0.491215	0.904371	8.17319	0.422285	43.5	0.0697134	66559
69	2022	2	0.861395	0.0313055	0.419785	0.654569	0.252966	15.3007	0.345186	26.02	0.0995083	54816
70	2022	2	0.79583	0.0379914	0.666064	0.566477	0.179594	11.9242	0.369808	36.84	0.210428	30981
71	2022	2	0.734542	0.0267825	0.403929	0.986098	0.167441	9.61101	0.340027	29.38	0.20666	54959
72	2022	2	0.578323	0.0333788	0.45238	1.09993	0.309702	10.9031	0.433199	37.33	0.138048	46375
73	2022	5	0.706526	0.031883	0.388765	0.545166	0.146807	8.78183	0.357296	44.1	0.301391	58603
74	2022	5	0.58179	0.02832	0.265512	0.578813	0.25665	10.4239	0.390773	42.48	0.179004	52512
75	2022	1	0.663499	0.0231948	0.189947	0.504928	0.135634	8.772	0.345573	62.25	0.181303	81656
76	2022	1	0.790399	0.0142413	0.15527	0.640978	0.155473	6.22394	0.348406	55.51	0.157938	48452
77	2022	1	0.713097	0.0269424	0.433384	0.635549	0.1755	10.3465	0.357396	60.63	0.158656	56455
78	2022	1	0.486343	0.0248407	0.323511	0.809404	0.332192	10.8198	0.345157	58.07	0.150606	51655
79	2022	5	1.0219	0.056832	0.644375	0.921674	0.155856	9.4788	0.412795	57.97	0.261426	60120
80	2022	1	0.573613	0.0152369	0.401005	0.726991	0.244862	7.21114	0.345014	52.28	0.140797	45101
81	2022	1	0.578217	0.0424184	0.460461	0.917003	0.24201	8.86806	0.353017	46.92	0.0744239	31203
82	2022	1	0.732128	0.0303749	0.474821	0.961125	0.163215	6.39127	0.338226	42.45	0.0755237	26979
83	2022	1	0.643162	0.0193165	0.398036	0.93615	0.164801	5.77885	0.453893	49.73	0.163368	59242
84	2022	5	0.536464	0.0221841	0.27963	1.06076	0.224395	11.7244	0.298765	53.63	0.217332	53102
85	2022	5	0.564433	0.0288421	0.173418	0.519769	0.172469	9.19403	0.329644	64.64	0.161726	69284

## Sheet: Sheet1
FID	pro	id	year	group	Y	X1	X2	X3	X4	X5	X6	X7	X8	X9
1	新建区	1	2012	2	0.518505	0.0110606	0.541459	0.428442	0.337409	14.1385	0.419	23.08	0.0568138	35033
2	南昌县	2	2012	2	0.540469	0.0104731	0.779494	0.381753	0.403735	19.7547	0.308002	19.65	0.0936617	43366
3	安义县	3	2012	2	0.445467	0.0190924	0.645136	0.784885	0.368154	19.6955	0.422002	25.45	0.166117	25973
4	进贤县	4	2012	2	0.536728	0.00801081	0.528353	0.524008	0.292646	15.7069	0.376001	22.05	0.0677049	27810
5	浮梁县	5	2012	1	0.411792	0.015756	0.384152	0.313389	0.280804	35.3764	0.20933	36.65	0.0923033	24097.9
6	乐平市	6	2012	1	0.467503	0.0118846	0.403117	0.330787	0.320923	31.5029	0.263078	49.12	0.0897433	25297
7	湘东区	7	2012	4	0.523488	0.00110036	0.317854	0.237487	0.331545	19.7326	0.309275	55.6853	0.0978184	37028
8	莲花县	8	2012	4	0.6235	0.0035802	0.652455	0.454328	0.301073	25.7159	0.364538	40.155	0.203362	14835
9	上栗县	9	2012	4	0.460249	0.00415063	0.483472	0.229484	0.444406	23.356	0.404638	39.9902	0.117916	31423
10	芦溪县	10	2012	4	0.600848	0.00428899	0.416421	0.320908	0.359338	26.1621	0.334464	44.939	0.12406	34755
11	柴桑区	11	2012	5	0.424448	0.00509999	0.178991	0.249352	0.26378	18.8124	0.32938	40.35	0.0943566	23700
12	武宁县	12	2012	1	0.425052	0.00372377	0.428892	0.212809	0.248599	22.2856	0.32938	42.56	0.0987947	19985
13	修水县	13	2012	1	0.339899	0.0149825	0.502974	0.217563	0.281796	16.5927	0.32938	34.12	0.174464	12952
14	永修县	14	2012	1	0.420333	0.0201729	0.477667	0.340732	0.64918	10.0253	0.32938	47.69	0.108996	25171
15	德安县	15	2012	5	0.465699	0.00645485	0.319738	0.319413	0.338285	24.04	0.32938	48.42	0.171366	39732
16	都昌县	16	2012	1	0.549468	0.00187203	0.713128	0.276904	0.269574	16.8363	0.32938	28.08	0.0998713	8936
17	湖口县	17	2012	5	0.379079	0.00197563	0.351994	0.3233	0.484505	26.3236	0.32938	39.14	0.142697	30943
18	彭泽县	18	2012	5	0.278145	0.0177774	0.211362	0.396292	0.553423	15.2442	0.32938	43.11	0.0732488	15232
19	瑞昌市	19	2012	5	0.347896	0.0212114	0.308046	0.299573	0.444453	21.6904	0.32938	42.69	0.141855	25340
20	庐山市	20	2012	5	0.439402	0.00630971	0.447388	0.242033	0.439078	20.3953	0.32938	42.83	0.120736	19820
21	渝水区	21	2012	2	0.475224	0.0155494	0.513952	0.156265	0.22223	25.4752	0.280864	71.1777	0.0756249	17345
22	分宜县	22	2012	2	0.445447	0.0119629	0.463952	0.339691	0.22161	22.4605	0.370822	50.3931	0.10437	50295
23	余江区	23	2012	1	0.591125	0.00559277	0.689919	0.383936	0.265124	8.76786	0.397869	40.69	0.0781791	19173
24	贵溪市	24	2012	1	0.394231	0.0192643	0.666506	0.231047	0.247823	16.2656	0.413066	42.16	0.126323	51431
25	南康区	25	2012	3	0.427377	0.00353987	0.444895	0.154025	0.509632	24.5921	0.3224	17.5541	0.12646	17068
26	赣县区	26	2012	3	0.253306	0.0091498	0.284941	0.223665	0.510219	17.8413	0.300001	16.4762	0.117414	19055
27	信丰县	27	2012	3	0.254423	0.00350614	0.306465	0.289472	0.495845	17.6889	0.3785	14.5654	0.0834343	16811
28	大余县	28	2012	5	0.273627	0.0600779	0.229804	0.159716	0.642735	37.7505	0.322305	28.7426	0.115055	24781
29	上犹县	29	2012	5	0.323042	0.00961012	0.470851	0.147844	0.503812	27.7778	0.313501	13.901	0.147836	13534
30	崇义县	30	2012	5	0.287902	0.00585888	0.318158	0.189709	0.750735	19.2535	0.270292	17.559	0.132554	27832
31	安远县	31	2012	5	0.218055	0.0065545	0.244364	0.148633	0.928419	18.5051	0.369801	18.2492	0.102203	11632
32	龙南县	32	2012	5	0.280503	0.00178588	0.190567	0.190386	0.646987	35.9237	0.337906	17.3737	0.137434	29900
33	定南县	33	2012	5	0.273382	0.00623353	0.471397	0.114303	0.631698	38.9692	0.337186	20.5466	0.122271	25661
34	全南县	34	2012	5	0.201744	0.00174203	0.215382	0.236242	0.741509	32.4493	0.421601	28.8514	0.135121	21954
35	宁都县	35	2012	3	0.308667	0.0166311	0.450496	0.241863	0.408676	11.1012	0.324302	17.2208	0.0939937	12686
36	于都县	36	2012	3	0.221908	0.0113288	0.417285	0.174278	0.471826	16.5327	0.349501	17.8073	0.135019	14089
37	兴国县	37	2012	3	0.341896	0.00457294	0.465497	0.256181	0.364996	14.3629	0.287397	15.096	0.100923	13809
38	会昌县	38	2012	3	0.234293	0.0104424	0.423213	0.149062	0.63095	11.4506	0.322196	16.1042	0.124481	13427
39	寻乌县	39	2012	5	0.201129	0.0020505	0.205862	0.111639	1.13638	29.8328	0.633401	16.5507	0.0684677	13858
40	石城县	40	2012	5	0.236646	0.0086371	0.330467	0.240697	0.636154	14.7606	0.317494	16.4851	0.110511	11085
41	瑞金市	41	2012	3	0.343733	0.00548663	0.436167	0.192044	0.351986	15.7827	0.361998	19.6755	0.133029	14269
42	青原区	42	2012	3	0.644603	0.0421826	0.617587	0.340475	0.168255	13.7447	0.364395	39.5393	0.155513	29691
43	吉安县	43	2012	3	0.567503	0.00084693	0.803436	0.374274	0.187633	20.7695	0.402934	39.3316	0.143177	22647
44	吉水县	44	2012	3	0.567272	0.00124115	0.63227	0.462461	0.293066	19.5711	0.371506	41.6051	0.105358	16815
45	峡江县	45	2012	3	0.558673	0.0193353	0.706424	0.631186	0.27734	11.8331	0.23056	37.7666	0.17515	24308
46	新干县	46	2012	3	0.444734	0.00744371	0.519597	0.335335	0.277085	22.2079	0.324617	34.3274	0.156635	23341
47	永丰县	47	2012	3	0.520265	0.00698163	0.534538	0.548653	0.276132	18.0319	0.517437	35.6889	0.120921	21276
48	泰和县	48	2012	3	0.474466	0.00635833	0.693327	0.432773	0.26109	17.5681	0.470044	39.6791	0.0865845	19450
49	遂川县	49	2012	3	0.401172	0.0418785	0.566712	0.218716	0.328618	10.1689	0.440346	31.0377	0.149977	14095
50	万安县	50	2012	3	0.475834	0.0143876	0.787783	0.379016	0.289537	14.4218	0.413293	33.7321	0.22202	15108
51	安福县	51	2012	3	0.554272	0.0118657	0.635518	0.452837	0.204471	15.7186	0.32048	35.1798	0.15246	22864
52	永新县	52	2012	3	0.595071	0.00101872	0.655339	0.34744	0.181035	15.8065	0.465214	41.0067	0.141627	13250
53	井冈山市	53	2012	5	1.06704	0.040689	0.475979	0.419798	0.170274	8.5567	0.599538	57.5619	0.434313	28653
54	袁州区	54	2012	2	0.573003	0.00215889	0.700878	0.199783	0.211348	18.0347	0.430813	49.16	0.103914	15472.7
55	奉新县	55	2012	2	0.595273	0.00571366	0.670037	1.06159	0.310367	22.3535	0.342233	45.1	0.105736	27795.3
56	万载县	56	2012	2	0.511191	0.00422529	0.563388	0.199024	0.175068	13.9854	0.319159	32.96	0.130156	16907.9
57	上高县	57	2012	2	0.556339	0.00605802	0.505917	0.401546	0.358123	20.4886	0.603038	44.66	0.101589	30443.1
58	宜丰县	58	2012	2	0.579432	0.00552986	0.713542	1.0592	0.388231	24.2747	0.420193	45.04	0.0991479	28663.2
59	靖安县	59	2012	5	0.520704	0.00411827	0.493439	0.362168	0.180886	34.9435	0.504666	42.24	0.183753	20935.1
60	铜鼓县	60	2012	5	0.308756	0.00236428	0.498132	0.224353	0.377308	43.2481	0.534584	42.32	0.264304	19751.5
61	丰城市	61	2012	2	0.525961	0.00409402	0.625129	0.39152	0.278886	14.1724	0.20012	33.35	0.117274	24496
62	樟树市	62	2012	2	0.529039	0.00725064	0.575857	0.463446	0.314821	20.8844	0.35831	39.29	0.106608	43231.5
63	高安市	63	2012	2	0.526532	0.00428977	0.625531	0.369075	0.295226	19.1299	0.435268	41.19	0.0759958	18882.3
64	临川区	64	2012	2	0.452692	0.0112625	0.388612	0.261179	0.335418	19.6196	0.501581	30.11	0.068836	23607
65	东乡区	65	2012	2	0.454713	0.00210442	0.693955	0.351928	0.444252	27.1596	0.42	25.14	0.103914	22176
66	南城县	66	2012	2	0.640319	0.0453605	0.581518	0.305397	0.244805	23.2601	0.430708	22.4	0.0971412	25269
67	黎川县	67	2012	2	0.432989	0.0143264	0.451899	0.25148	0.299096	14.4791	0.432416	24.06	0.13626	19408
68	南丰县	68	2012	2	0.269279	0.00329624	0.173155	0.196737	1.18063	21.3057	0.502908	20.66	0.0484321	26411
69	崇仁县	69	2012	2	0.532269	0.00494656	0.600085	0.23457	0.525109	8.87745	0.364902	19.59	0.076688	21616
70	乐安县	70	2012	2	0.478215	0.00989248	0.739037	0.2591	0.280233	12.4516	0.439799	18.97	0.150114	11495
71	宜黄县	71	2012	2	0.469021	0.0198954	0.551315	0.310587	0.239833	11.9041	0.411004	17.31	0.134879	18105
72	金溪县	72	2012	2	0.435444	0.00275539	0.675384	0.362418	0.440929	15.9744	0.472855	15.65	0.101987	18158
73	资溪县	73	2012	5	0.525745	0.00688431	0.495148	0.431782	0.258269	18.5147	0.449992	24.29	0.242206	20074
74	广昌县	74	2012	5	0.431578	0.0131309	0.349104	0.59721	0.367723	16.9851	0.443313	23.83	0.137212	14195
75	广丰区	75	2012	1	0.488446	0.0111061	0.513473	0.243178	0.182946	18.635	0.399116	49.75	0.15972	27149
76	广信区	76	2012	1	0.450641	0.00789019	0.416034	0.239313	0.175915	15.1007	0.284258	40.91	0.155025	18457
77	玉山县	77	2012	1	0.503817	0.0094726	0.675858	0.271988	0.239467	14.2326	0.402275	45.09	0.149378	16160
78	铅山县	78	2012	1	0.378839	0.00438954	0.399131	0.328968	0.364107	17.1727	0.367972	43.22	0.104411	17018
79	横峰县	79	2012	5	0.430448	0.0164763	0.318302	0.236653	0.213768	13.9627	0.48507	43.96	0.194969	32804
80	弋阳县	80	2012	1	0.391497	0.00927454	0.665824	0.546023	0.359345	11.7475	0.337355	40.74	0.11375	17696
81	余干县	81	2012	1	0.442722	0.0356841	1.75033	0.456218	0.310565	11.9402	0.344291	38.1	0.0686164	10504
82	鄱阳县	82	2012	1	0.436	0.00714975	0.556212	0.417706	0.236696	9.53994	0.344409	35.59	0.0769651	8810
83	万年县	83	2012	1	0.538531	0.0156446	0.525515	0.584425	0.185405	7.86025	0.514746	43.88	0.101664	22072
84	婺源县	84	2012	5	0.41089	0.00621851	0.432715	0.244737	0.207152	16.7182	0.270155	41.01	0.154669	17951
85	德兴市	85	2012	5	0.422138	0.00871619	0.533253	0.313449	0.27835	18.1264	0.370241	52.58	0.225601	41281
86	新建区	1	2013	2	0.573338	0.0121866	0.329397	0.471012	0.334911	5.9069	0.306998	23.28	0.058799	39400
87	南昌县	2	2013	2	0.60465	0.0106617	0.478444	0.419542	0.402861	8.24177	0.417001	20.02	0.10774	49157
88	安义县	3	2013	2	0.494205	0.0219041	0.36803	0.811667	0.35659	9.36533	0.422001	25.36	0.160888	29351
89	进贤县	4	2013	2	0.580532	0.00778295	0.321246	0.525099	0.296644	7.1013	0.374998	22.08	0.0687619	30934
90	浮梁县	5	2013	1	0.428939	0.0181706	0.373811	0.295009	0.268879	13.3948	0.208838	39.07	0.0993407	29187.7
91	乐平市	6	2013	1	0.492197	0.0136136	0.386745	0.336174	0.305234	12.124	0.261734	50.71	0.0955965	28891.8
92	湘东区	7	2013	4	0.508775	0.00117444	0.330367	0.247166	0.348521	11.2845	0.308175	56.2582	0.11778	38892
93	莲花县	8	2013	4	0.659992	0.0037562	0.675879	0.462061	0.296849	11.5429	0.363764	41.7666	0.232993	17948
94	上栗县	9	2013	4	0.466807	0.00428218	0.481506	0.239625	0.446935	10.5423	0.404835	42.1089	0.130916	33070
95	芦溪县	10	2013	4	0.615818	0.00446728	0.42304	0.334376	0.354916	11.9028	0.334267	47.1867	0.140852	36567
96	柴桑区	11	2013	5	0.457632	0.00824058	0.239244	0.295479	0.26139	4.03165	0.327004	42.21	0.118595	27299
97	武宁县	12	2013	1	0.37161	0.00399126	0.457988	0.214858	0.258075	10.8852	0.327004	43.48	0.117837	22012
98	修水县	13	2013	1	0.344201	0.0144145	0.552252	0.214527	0.278616	5.15205	0.327004	36.01	0.199733	14772
99	永修县	14	2013	1	0.427379	0.0209865	0.477827	0.328638	0.662932	7.18825	0.327004	48.67	0.134058	28490
100	德安县	15	2013	5	0.407008	0.00900919	0.318275	0.314946	0.331794	9.45118	0.327004	49.36	0.203462	45209
101	都昌县	16	2013	1	0.615257	0.00214673	0.688012	0.286206	0.246203	14.0963	0.327004	29.95	0.128106	10336
102	湖口县	17	2013	5	0.371532	0.00345924	0.353478	0.335429	0.495047	4.41759	0.327004	41.02	0.168045	33055
103	彭泽县	18	2013	5	0.296573	0.0168156	0.239949	0.420571	0.543711	4.42933	0.327004	43.73	0.0949679	17203
104	瑞昌市	19	2013	5	0.298067	0.0216982	0.291924	0.28357	0.450573	16.808	0.327004	44.33	0.171782	29760
105	庐山市	20	2013	5	0.45938	0.00626616	0.466693	0.247108	0.422858	2.96792	0.327004	44.22	0.167373	22353
106	渝水区	21	2013	2	0.567745	0.0166687	0.513952	0.176099	0.245905	11.9276	0.281452	72.8557	0.0807105	20847
107	分宜县	22	2013	2	0.494794	0.0126663	0.463949	0.35527	0.220932	10.0796	0.371338	51.0606	0.11217	60419
108	余江区	23	2013	1	0.593687	0.00571487	0.536286	0.373375	0.257268	6.95144	0.398978	42.44	0.0690064	23591
109	贵溪市	24	2013	1	0.463008	0.0192105	0.390048	0.223356	0.242866	11.4813	0.413911	43.67	0.148475	57755
110	南康区	25	2013	3	0.426762	0.00351135	0.42027	0.155364	0.514231	25.1872	0.308697	17.5878	0.124144	19004
111	赣县区	26	2013	3	0.252953	0.00838782	0.271702	0.224745	0.524687	18.248	0.321299	16.1515	0.116902	20993
112	信丰县	27	2013	3	0.258882	0.00321811	0.290569	0.289926	0.509094	18.9779	0.375402	14.2241	0.0824073	19255
113	大余县	28	2013	5	0.277804	0.0602039	0.244814	0.160989	0.675421	41.5214	0.312298	28.3355	0.115311	27419
114	上犹县	29	2013	5	0.331883	0.00943505	0.47068	0.150536	0.517228	28.7772	0.312191	13.8917	0.147719	15284
115	崇义县	30	2013	5	0.293592	0.0121094	0.311804	0.203495	0.761287	20.5594	0.317306	17.2356	0.128925	30588
116	安远县	31	2013	5	0.214239	0.00701924	0.201876	0.153749	0.961914	19.2435	0.353001	18.5891	0.0967507	12928
117	龙南县	32	2013	5	0.287823	0.00189582	0.198101	0.194332	0.660048	37.2842	0.319804	35.0455	0.13371	34443
118	定南县	33	2013	5	0.273004	0.00583988	0.445802	0.115249	0.631749	39.3524	0.319999	20.5891	0.132106	30233
119	全南县	34	2013	5	0.204608	0.00283792	0.212056	0.242749	0.769984	33.8319	0.3829	28.5979	0.133971	24409
120	宁都县	35	2013	3	0.321595	0.0169977	0.437411	0.305264	0.448022	11.574	0.332398	16.9616	0.0885612	13945
121	于都县	36	2013	3	0.219736	0.0110784	0.432269	0.243228	0.486682	12.0962	0.330099	17.5292	0.12954	16247
122	兴国县	37	2013	3	0.356207	0.00445283	0.469572	0.261697	0.369518	14.801	0.320003	14.7032	0.0964365	15240
123	会昌县	38	2013	3	0.243873	0.0103614	0.407484	0.188783	0.642539	11.5834	0.325802	16.1032	0.115451	15032
124	寻乌县	39	2013	5	0.207132	0.00215805	0.186635	0.131382	1.09364	30.1503	0.637698	17.7346	0.0665776	15359
125	石城县	40	2013	5	0.238948	0.00937788	0.321102	0.24443	0.635654	15.3269	0.344502	16.3658	0.102098	12451
126	瑞金市	41	2013	3	0.331211	0.00474502	0.410694	0.190592	0.409307	16.3394	0.353804	19.7644	0.127677	16167
127	青原区	42	2013	3	0.647018	0.0436261	0.594931	0.342664	0.171978	4.5379	0.369126	41.4037	0.148913	33694
128	吉安县	43	2013	3	0.743701	0.00091919	0.776223	0.358638	0.174671	6.47606	0.388909	40.8312	0.143334	25695
129	吉水县	44	2013	3	0.578622	0.00129019	0.638335	0.464588	0.290649	7.93875	0.370099	42.7557	0.113071	19793
130	峡江县	45	2013	3	0.564056	0.0183823	0.693757	0.631052	0.275978	4.37109	0.262541	39.4963	0.170589	27233
131	新干县	46	2013	3	0.445877	0.00772542	0.513496	0.336058	0.294642	9.55192	0.32047	36.2004	0.160896	26489
132	永丰县	47	2013	3	0.522845	0.00727197	0.499886	0.54434	0.299849	8.47237	0.505591	37.5329	0.112189	24199
133	泰和县	48	2013	3	0.473925	0.00664163	0.663527	0.374459	0.256335	9.55193	0.466141	41.5234	0.0806545	21963
134	遂川县	49	2013	3	0.385111	0.0429548	0.530116	0.264743	0.359027	5.20827	0.441483	32.2143	0.156058	15907
135	万安县	50	2013	3	0.479362	0.0146616	0.772866	0.402811	0.332253	4.14575	0.425893	35.0609	0.213564	17015
136	安福县	51	2013	3	0.589476	0.0123758	0.621526	0.556525	0.215238	6.16167	0.313774	36.6513	0.166892	25873
137	永新县	52	2013	3	0.597085	0.00110137	0.613013	0.380567	0.180834	4.64755	0.461856	41.9576	0.134791	14777
138	井冈山市	53	2013	5	0.910353	0.0414215	0.47001	0.450957	0.165348	3.55299	0.607257	58.0351	0.45868	32023
139	袁州区	54	2013	2	0.634212	0.00231555	0.697858	0.200055	0.203183	6.54242	0.430811	51.37	0.110945	17643.6
140	奉新县	55	2013	2	0.535864	0.00615866	0.667731	0.655535	0.340197	11.1444	0.342008	47.25	0.147023	32007.1
141	万载县	56	2013	2	0.541235	0.00449642	0.613364	0.216136	0.158601	8.57321	0.325532	35.37	0.138993	19769
142	上高县	57	2013	2	0.565135	0.00648768	0.436181	0.399825	0.360735	12.9556	0.603689	46.25	0.120621	34123.5
143	宜丰县	58	2013	2	0.557839	0.00611119	0.680598	0.949208	0.387258	11.7392	0.420838	47.18	0.0992113	31359.7
144	靖安县	59	2013	5	0.531447	0.00434539	0.495157	0.359757	0.186457	20.9116	0.505858	43.83	0.217858	22290
145	铜鼓县	60	2013	5	0.32934	0.00248785	0.561591	0.2366	0.386696	24.6046	0.535406	43.98	0.281329	23121.8
146	丰城市	61	2013	2	0.560963	0.00453039	0.629442	0.402102	0.296379	6.367	0.198001	35.17	0.140154	27163.2
147	樟树市	62	2013	2	0.619589	0.0078116	0.621674	0.479667	0.293695	5.97464	0.358161	41.37	0.116659	49986.7
148	高安市	63	2013	2	0.629531	0.00464998	0.624977	0.37099	0.280477	5.69002	0.436354	43.08	0.0852635	21008.9
149	临川区	64	2013	2	0.462431	0.0114413	0.381001	0.275305	0.33707	11.011	0.497307	31.96	0.0836381	26733
150	东乡区	65	2013	2	0.499414	0.00213448	0.676	0.376564	0.403089	11.3033	0.419997	22.43	0.121836	25559
151	南城县	66	2013	2	0.659279	0.0493413	0.561747	0.31836	0.251696	8.74367	0.429444	24.02	0.107982	28862
152	黎川县	67	2013	2	0.470611	0.0145545	0.432503	0.251225	0.314179	6.31313	0.419388	20.43	0.154545	22200
153	南丰县	68	2013	2	0.315473	0.00327844	0.149065	0.190618	0.845358	10.7314	0.474671	19.34	0.0516415	30379
154	崇仁县	69	2013	2	0.523126	0.00560657	0.598768	0.234118	0.529408	8.88376	0.36358	18.49	0.0952899	23517
155	乐安县	70	2013	2	0.47699	0.0102258	0.767701	0.241874	0.27558	9.29204	0.435675	17.53	0.188605	12628
156	宜黄县	71	2013	2	0.473912	0.0193803	0.55894	0.309619	0.249463	6.21022	0.401004	19.93	0.148103	21680
157	金溪县	72	2013	2	0.446916	0.00280312	0.679568	0.386224	0.445551	17.7494	0.473576	24.04	0.120912	20437
158	资溪县	73	2013	5	0.49197	0.00709256	0.448606	0.429253	0.267576	20.5761	0.460124	29.12	0.277531	23859
159	广昌县	74	2013	5	0.397904	0.0196101	0.341671	0.421816	0.375315	16.9755	0.428097	23.34	0.161495	17518
160	广丰区	75	2013	1	0.524296	0.0110434	0.504315	0.309314	0.175086	6.58597	0.399749	51.05	0.182079	31533
161	广信区	76	2013	1	0.550036	0.00802118	0.410384	0.470946	0.16017	4.84294	0.285008	42.17	0.191473	20785
162	玉山县	77	2013	1	0.520984	0.00933326	0.688175	0.434765	0.223318	5.77903	0.398769	46.46	0.170677	18628
163	铅山县	78	2013	1	0.407153	0.00433411	0.421141	0.449809	0.366917	6.98272	0.368636	44.02	0.113516	19471
164	横峰县	79	2013	5	0.464513	0.0159175	0.308131	0.332092	0.184183	4.66597	0.48562	44.99	0.214238	36812
165	弋阳县	80	2013	1	0.43819	0.00968057	0.616998	0.508632	0.313154	4.51576	0.338048	41.54	0.131374	19633
166	余干县	81	2013	1	0.534483	0.0377035	1.63904	0.628344	0.284577	4.28879	0.344982	39.01	0.086703	11363
167	鄱阳县	82	2013	1	0.441828	0.00689784	0.530059	0.557379	0.24059	5.06568	0.345335	36.71	0.0851159	11674
168	万年县	83	2013	1	1.00547	0.0153422	0.516353	0.355742	0.167922	3.06439	0.518658	44.92	0.117578	25290
169	婺源县	84	2013	5	0.5145	0.00631323	0.395985	0.546318	0.187117	9.0333	0.262967	42.01	0.187181	21643
170	德兴市	85	2013	5	0.534745	0.00845443	0.503049	0.425653	0.245548	7.10795	0.370898	53.78	0.252016	32878
171	新建区	1	2014	2	0.558162	0.0130849	0.527725	0.47582	0.339177	6.3323	0.423	22.85	0.0596027	47165
172	南昌县	2	2014	2	0.600452	0.00983024	0.779062	0.385909	0.403152	8.79673	0.316999	20.23	0.120342	53847
173	安义县	3	2014	2	0.478307	0.0223889	0.577715	0.632417	0.359493	9.89366	0.424003	24.94	0.158017	27816
174	进贤县	4	2014	2	0.571733	0.00698652	0.524752	0.431056	0.294646	7.48316	0.383	22.1	0.0697912	29726
175	浮梁县	5	2014	1	0.448111	0.0185477	0.360159	0.319614	0.276624	14.591	0.208491	41.41	0.0858515	31390.6
176	乐平市	6	2014	1	0.493731	0.0136361	0.379012	0.299059	0.308656	12.8899	0.264274	52.26	0.0851813	30968
177	湘东区	7	2014	4	0.559533	0.00121055	0.324174	0.265761	0.323509	10.6091	0.308293	57.0753	0.151424	41421
178	莲花县	8	2014	4	0.612361	0.00382803	0.646425	0.466529	0.28912	11.5105	0.360267	43.3656	0.282296	18997
179	上栗县	9	2014	4	0.478455	0.00444824	0.453473	0.256219	0.440775	10.0521	0.404176	43.706	0.157167	36079
180	芦溪县	10	2014	4	0.625824	0.00462166	0.402294	0.354455	0.348762	11.5139	0.334394	48.9081	0.14691	38661
181	柴桑区	11	2014	5	0.417137	0.016211	0.216658	0.314774	0.366222	4.26686	0.326061	44.12	0.133938	30565
182	武宁县	12	2014	1	0.36934	0.00430552	0.430599	0.207608	0.261296	11.1134	0.326061	44.5	0.161648	24109
183	修水县	13	2014	1	0.3519	0.0144022	0.59614	0.210346	0.276169	5.06065	0.326061	37.91	0.238165	16286
184	永修县	14	2014	1	0.437112	0.0223912	0.477101	0.359446	0.663675	7.25969	0.326061	49.68	0.169958	31537
185	德安县	15	2014	5	0.546229	0.0115693	0.323622	0.341165	0.212573	9.20513	0.326061	50.39	0.265201	50149
186	都昌县	16	2014	1	0.603695	0.00238361	0.691542	0.272514	0.244345	14.8114	0.326061	31.83	0.144784	11721
187	湖口县	17	2014	5	0.392647	0.00392469	0.342206	0.331475	0.495914	3.91887	0.326061	42.9	0.194355	36768
188	彭泽县	18	2014	5	0.318694	0.0198647	0.243674	0.443391	0.525165	4.5428	0.326061	44.75	0.109569	19356
189	瑞昌市	19	2014	5	0.361541	0.02179	0.285909	0.279595	0.390916	17.018	0.326061	45.94	0.198745	32989
190	庐山市	20	2014	5	0.474431	0.00591707	0.458347	0.241218	0.427464	3.49702	0.326061	45.48	0.212781	24976
191	渝水区	21	2014	2	0.439721	0.0176468	0.51395	0.184536	0.394169	12.6859	0.28248	74.0736	0.0908561	22591
192	分宜县	22	2014	2	0.43016	0.013338	0.463952	0.368841	0.215838	10.549	0.372235	52.1191	0.106001	65794
193	余江区	23	2014	1	0.571584	0.00578324	0.539593	0.371703	0.273041	7.16309	0.394291	44.54	0.0945823	26205
194	贵溪市	24	2014	1	0.466061	0.0196606	0.506731	0.237417	0.240173	10.9176	0.409659	45.33	0.196563	61355
195	南康区	25	2014	3	0.4852	0.00332198	0.466125	0.159186	0.369031	10.8251	0.335298	17.264	0.144466	20481
196	赣县区	26	2014	3	0.248534	0.00935267	0.269587	0.225839	0.42307	7.88726	0.3625	15.8251	0.141941	22675
197	信丰县	27	2014	3	0.26713	0.00429447	0.317823	0.291464	0.408713	8.20522	0.3584	13.7752	0.0950097	21382
198	大余县	28	2014	5	0.293133	0.0474078	0.239839	0.162309	0.495665	20.6523	0.346602	27.8273	0.134064	29447
199	上犹县	29	2014	5	0.352467	0.0104282	0.475576	0.152959	0.3688	11.8149	0.33	13.7964	0.162745	17968
200	崇义县	30	2014	5	0.412937	0.0137	0.311573	0.208731	0.611238	8.50275	0.33349	16.7349	0.163241	33102
201	安远县	31	2014	5	0.178887	0.00725384	0.188268	0.155006	0.805492	9.78099	0.3685	16.8381	0.11103	14143
202	龙南县	32	2014	5	0.302355	0.00211857	0.189193	0.197745	0.469779	15.1322	0.342303	34.6984	0.180393	38071
203	定南县	33	2014	5	0.274094	0.00690539	0.448976	0.115969	0.450175	15.9915	0.332286	20.4662	0.209836	33172
204	全南县	34	2014	5	0.225382	0.00413531	0.0518472	0.244388	0.61437	13.4364	0.359094	28.0907	0.179709	27383
205	宁都县	35	2014	3	0.35288	0.021716	0.42863	0.322273	0.401539	5.63865	0.363599	16.1377	0.0931894	15232
206	于都县	36	2014	3	0.245633	0.0114849	0.421365	0.218469	0.39301	6.3242	0.336403	17.0033	0.148348	17744
207	兴国县	37	2014	3	0.375323	0.00397958	0.449062	0.271344	0.281802	7.20506	0.3165	13.8717	0.102874	16693
208	会昌县	38	2014	3	0.277588	0.0103954	0.385658	0.204987	0.570906	4.81168	0.357097	15.4322	0.132124	16250
209	寻乌县	39	2014	5	0.224105	0.00240199	0.170346	0.135714	0.857349	12.5386	0.507302	16.4043	0.0761404	17964
210	石城县	40	2014	5	0.269409	0.00986321	0.310023	0.246986	0.482495	7.33358	0.367198	15.9105	0.107883	13789
211	瑞金市	41	2014	3	0.362495	0.00524847	0.401779	0.191615	0.32802	7.2563	0.352102	18.2162	0.146127	18035
212	青原区	42	2014	3	0.697044	0.045671	0.577205	0.323362	0.163411	4.71857	0.368933	42.9958	0.144379	37859
213	吉安县	43	2014	3	0.75163	0.00102778	0.760599	0.305387	0.182866	9.4535	0.390432	42.6584	0.154135	28324
214	吉水县	44	2014	3	0.631272	0.00129353	0.631196	0.475764	0.269885	8.29233	0.372644	43.9822	0.113085	21957
215	峡江县	45	2014	3	0.618061	0.0193092	0.670018	0.629151	0.27472	4.5977	0.263227	40.9463	0.16902	29870
216	新干县	46	2014	3	0.491282	0.00810867	0.512421	0.33567	0.286639	9.72493	0.320348	37.8594	0.161862	28988
217	永丰县	47	2014	3	0.544475	0.0075921	0.477749	0.540124	0.298189	10.6073	0.498999	39.2114	0.111976	26962
218	泰和县	48	2014	3	0.469614	0.00689717	0.639539	0.397781	0.285875	10.0427	0.464887	42.6583	0.0963508	24117
219	遂川县	49	2014	3	0.428638	0.044643	0.496177	0.348073	0.348525	5.52399	0.440567	33.327	0.168503	17684
220	万安县	50	2014	3	0.469201	0.0152895	0.762362	0.446204	0.336138	7.5461	0.428136	36.3669	0.220677	18836
221	安福县	51	2014	3	0.6447	0.0128646	0.589012	0.581205	0.198342	7.15185	0.312232	37.5549	0.164748	28646
222	永新县	52	2014	3	0.672425	0.00109856	0.621092	0.400583	0.16431	4.11733	0.469633	43.1593	0.149004	16398
223	井冈山市	53	2014	5	0.549524	0.0429367	0.518961	0.288417	0.156841	4.01771	0.604006	58.4416	0.483021	35395
224	袁州区	54	2014	2	0.654651	0.00230608	0.699738	0.198273	0.202701	6.50335	0.435676	53.21	0.106963	19784
225	奉新县	55	2014	2	0.5518	0.00711447	0.662616	0.66641	0.344222	12.0404	0.341912	49.02	0.156913	33285
226	万载县	56	2014	2	0.550203	0.00455027	0.654402	0.218865	0.16247	8.79528	0.324028	37.76	0.171925	21443
227	上高县	57	2014	2	0.57522	0.0066361	0.452439	0.377082	0.36263	13.404	0.603582	47.98	0.131283	37475
228	宜丰县	58	2014	2	0.564742	0.00610727	0.663441	0.92967	0.377272	12.096	0.425308	49.02	0.108322	32666
229	靖安县	59	2014	5	0.50255	0.00418755	0.492987	0.351984	0.210997	21.2639	0.498363	45.26	0.251164	23093
230	铜鼓县	60	2014	5	0.333445	0.00250563	0.54703	0.240209	0.38507	24.4944	0.531702	45.39	0.320731	24658
231	丰城市	61	2014	2	0.568947	0.0047782	0.615563	0.419396	0.286717	6.67509	0.198185	36.79	0.147488	27495
232	樟树市	62	2014	2	0.634092	0.00827485	0.618179	0.476132	0.298008	6.07364	0.357716	43.32	0.124684	52332
233	高安市	63	2014	2	0.615029	0.00486891	0.599924	0.391736	0.276884	6.33224	0.436969	44.63	0.103997	21882
234	临川区	64	2014	2	0.467557	0.0151398	0.36793	0.273484	0.338264	11.2112	0.495315	29.96	0.0916457	29228
235	东乡区	65	2014	2	0.495786	0.00317769	0.599818	0.340975	0.415433	12.8475	0.41368	24.65	0.127726	28004
236	南城县	66	2014	2	0.663192	0.051225	0.546021	0.316096	0.254777	9.20387	0.430695	22	0.11527	31707
237	黎川县	67	2014	2	0.545312	0.0157914	0.479574	0.465757	0.322969	6.93306	0.425866	23.85	0.160401	24389
238	南丰县	68	2014	2	0.319647	0.00301917	0.139685	0.191783	0.842012	11.2962	0.454639	20.05	0.0546579	33542
239	崇仁县	69	2014	2	0.550181	0.00656389	0.575402	0.242517	0.404965	10.215	0.355	18.93	0.0932868	25680
240	乐安县	70	2014	2	0.498306	0.0103323	0.718123	0.224951	0.280234	10.1671	0.435995	17.45	0.187053	13419
241	宜黄县	71	2014	2	0.493425	0.0197561	0.560018	0.314317	0.249834	6.72808	0.398697	17.02	0.167674	23959
242	金溪县	72	2014	2	0.481532	0.0028173	0.673137	0.386298	0.44368	8.16471	0.474093	19.15	0.132686	22491
243	资溪县	73	2014	5	0.467412	0.00759648	0.42496	0.387931	0.268949	12.3457	0.459996	23.9	0.270062	25887
244	广昌县	74	2014	5	0.375679	0.0193197	0.310233	0.298308	0.378104	21.9267	0.433694	21.69	0.16866	19715
245	广丰区	75	2014	1	0.53181	0.0111954	0.493082	0.322221	0.179162	6.69643	0.400743	52.48	0.183229	35330
246	广信区	76	2014	1	0.524741	0.00796172	0.387841	0.484219	0.244965	4.93609	0.294346	44.06	0.19167	23268
247	玉山县	77	2014	1	0.555664	0.00673974	0.690933	0.452416	0.199197	5.93048	0.398781	47.47	0.183779	21525
248	铅山县	78	2014	1	0.410502	0.00472175	0.394792	0.456396	0.383607	7.56384	0.366163	45.05	0.123143	20886
249	横峰县	79	2014	5	0.454288	0.0157059	0.29883	0.349951	0.206835	4.76245	0.480314	46.03	0.207215	41114
250	弋阳县	80	2014	1	0.463079	0.0102066	0.584018	0.529483	0.31187	4.50043	0.341517	42.44	0.139942	22462
251	余干县	81	2014	1	0.534127	0.0439638	1.62242	0.657868	0.285019	5.19508	0.330001	40.03	0.0853421	12524
252	鄱阳县	82	2014	1	0.471099	0.00681264	0.511063	0.58364	0.229296	5.05294	0.349782	38	0.0791205	12838
253	万年县	83	2014	1	0.496817	0.0140437	0.517879	0.371378	0.195184	3.64382	0.532827	45.97	0.115463	28743
254	婺源县	84	2014	5	0.474155	0.00674779	0.369653	0.5739	0.203474	9.4633	0.187924	42.81	0.189237	23637
255	德兴市	85	2014	5	0.605764	0.00844142	0.518215	0.452137	0.236936	7.29639	0.37246	54.78	0.271406	36624
256	新建区	1	2015	2	0.585012	0.0136454	0.517971	0.478978	0.337854	6.85515	0.426999	28.18	0.0610196	51663
257	南昌县	2	2015	2	0.620682	0.0100545	0.746261	0.368419	0.413751	9.25081	0.335	27.5	0.132074	59010
258	安义县	3	2015	2	0.483462	0.0231897	0.529778	0.594861	0.374669	10.107	0.428001	30.53	0.159455	30152
259	进贤县	4	2015	2	0.598243	0.00716455	0.521881	0.445424	0.301999	8.02949	0.383001	29.69	0.0727949	32333
260	浮梁县	5	2015	1	0.451907	0.0213433	0.368164	0.317293	0.288925	15.7139	0.217022	43.39	0.114351	32109.5
261	乐平市	6	2015	1	0.501122	0.0156807	0.399667	0.304353	0.304145	13.0712	0.267569	53.48	0.130522	31708
262	湘东区	7	2015	4	0.584842	0.00123161	0.299138	0.279068	0.315118	10.7968	0.311748	57.7985	0.149169	48765
263	莲花县	8	2015	4	0.627522	0.00390038	0.60152	0.469967	0.283491	12.1823	0.363533	44.2091	0.291214	22607
264	上栗县	9	2015	4	0.484214	0.00453135	0.394996	0.270527	0.440431	10.2468	0.406012	44.4848	0.153839	37986
265	芦溪县	10	2015	4	0.646992	0.00451842	0.358664	0.371537	0.337436	11.9002	0.338992	49.5976	0.159828	47659
266	柴桑区	11	2015	5	0.422583	0.0159424	0.250429	0.356046	0.365708	4.35783	0.336186	45.9	0.136365	32462
267	武宁县	12	2015	1	0.337758	0.00482515	0.440288	0.202983	0.301313	11.3042	0.336186	45.76	0.165464	26410
268	修水县	13	2015	1	0.34102	0.0145178	0.585957	0.204869	0.283933	5.68872	0.336186	39.7	0.246131	17272
269	永修县	14	2015	1	0.430264	0.0217548	0.473956	0.371548	0.678787	7.4968	0.336186	50.74	0.168639	32931
270	德安县	15	2015	5	0.473068	0.014305	0.378289	0.343631	0.237505	9.4579	0.336186	52.13	0.285101	52906
271	都昌县	16	2015	1	0.569212	0.00242546	0.676704	0.299099	0.266323	15.4126	0.336186	33.62	0.137343	13037
272	湖口县	17	2015	5	0.42978	0.00439521	0.360399	0.330391	0.474688	4.02686	0.336186	44.46	0.178598	38693
273	彭泽县	18	2015	5	0.318491	0.0201914	0.263759	0.447363	0.510014	4.93668	0.336186	46.15	0.114695	23472
274	瑞昌市	19	2015	5	0.385002	0.0211558	0.295273	0.284661	0.342568	17.4077	0.336186	47.58	0.209206	35145
275	庐山市	20	2015	5	0.482295	0.00642313	0.443661	0.218833	0.459097	3.89763	0.336186	46.84	0.224499	26960
276	渝水区	21	2015	2	0.447983	0.018824	0.513949	0.204936	0.388784	12.7695	0.294853	75.6664	0.0923758	24256
277	分宜县	22	2015	2	0.436722	0.0142026	0.463949	0.398442	0.226703	10.68	0.383063	53.1147	0.095789	71946
278	余江区	23	2015	1	0.586257	0.00633446	0.611897	0.356582	0.267902	7.82623	0.357848	46.52	0.0819211	29299
279	贵溪市	24	2015	1	0.489056	0.0191297	0.622031	0.260077	0.237923	11.4274	0.391945	47.13	0.172157	62820
280	南康区	25	2015	3	0.470599	0.00456973	0.451075	0.163154	0.37766	11.303	0.336603	25.0382	0.157044	23387
281	赣县区	26	2015	3	0.252928	0.00897164	0.26401	0.226948	0.43607	8.15191	0.362503	15.6727	0.146108	23853
282	信丰县	27	2015	3	0.290855	0.00461564	0.316301	0.29302	0.387284	8.76889	0.358401	13.4699	0.0994664	22687
283	大余县	28	2015	5	0.297354	0.0443405	0.238	0.163648	0.501974	21.3729	0.3466	42.9046	0.153918	30992
284	上犹县	29	2015	5	0.347469	0.0106678	0.475075	0.15541	0.374259	12.3172	0.330899	13.5975	0.176452	19387
285	崇义县	30	2015	5	0.712333	0.0140267	0.312584	0.214233	0.640799	8.97873	0.333493	16.5625	0.171436	33982
286	安远县	31	2015	5	0.160083	0.0124623	0.182495	0.156265	0.864725	10.3991	0.378597	16.8113	0.128154	15127
287	龙南县	32	2015	5	0.307487	0.00217183	0.185412	0.201331	0.471746	15.6987	0.342799	32.8094	0.190603	40196
288	定南县	33	2015	5	0.270163	0.00707159	0.446727	0.116696	0.459501	16.7991	0.332302	20.495	0.165643	34579
289	全南县	34	2015	5	0.220862	0.00423773	0.0567322	0.24549	0.61693	14.1883	0.359094	27.6276	0.180943	28969
290	宁都县	35	2015	3	0.347208	0.0198398	0.404839	0.341391	0.425128	6.12583	0.363601	15.4818	0.101494	16040
291	于都县	36	2015	3	0.246783	0.0112027	0.402332	0.218248	0.391888	6.7487	0.341398	16.8457	0.156198	19144
292	兴国县	37	2015	3	0.366013	0.0040702	0.436695	0.281738	0.303426	7.79034	0.3186	13.5229	0.109566	17599
293	会昌县	38	2015	3	0.275777	0.0102269	0.390009	0.223148	0.62076	5.02948	0.366598	15.6817	0.148577	17655
294	寻乌县	39	2015	5	0.240831	0.00245921	0.152802	0.140362	0.818829	12.8883	0.511999	16.451	0.0901945	19056
295	石城县	40	2015	5	0.265541	0.0100866	0.291943	0.249597	0.489235	7.75559	0.367202	15.7999	0.118061	14658
296	瑞金市	41	2015	3	0.360097	0.00410061	0.372939	0.19266	0.340624	7.51263	0.3674	19.4662	0.157724	19464
297	青原区	42	2015	3	0.690179	0.0480327	0.555908	0.327281	0.168868	5.12478	0.37425	45.0749	0.192533	40505
298	吉安县	43	2015	3	0.695537	0.00131802	0.766797	0.309473	0.180697	9.3995	0.366962	44.5181	0.165656	30280
299	吉水县	44	2015	3	0.635524	0.00120603	0.622518	0.452369	0.261024	8.76317	0.381887	45.2838	0.114699	23574
300	峡江县	45	2015	3	0.597401	0.0199358	0.63711	0.615108	0.284503	5.2772	0.280797	42.3466	0.164484	31789
301	新干县	46	2015	3	0.5	0.00877014	0.504267	0.329712	0.289003	9.81942	0.310676	39.7345	0.162125	30894
302	永丰县	47	2015	3	0.525914	0.00798036	0.471386	0.532635	0.308881	11.6115	0.509656	40.9668	0.115413	28778
303	泰和县	48	2015	3	0.478541	0.00712204	0.627782	0.392968	0.300734	11.2958	0.462602	43.8861	0.116389	25540
304	遂川县	49	2015	3	0.437004	0.0471235	0.482842	0.363585	0.336364	5.55779	0.454971	34.4749	0.205266	18870
305	万安县	50	2015	3	0.476921	0.0160056	0.752568	0.471112	0.33598	7.60551	0.433925	37.6577	0.235429	20112
306	安福县	51	2015	3	0.647818	0.0136261	0.556914	0.59947	0.196372	8.1718	0.308242	38.6332	0.167419	30405
307	永新县	52	2015	3	0.677676	0.0012179	0.573283	0.415853	0.165325	4.26289	0.465271	44.5692	0.156703	17486
308	井冈山市	53	2015	5	0.677254	0.045006	0.533147	0.280389	0.131374	4.25588	0.625851	59.0026	0.477373	37291
309	袁州区	54	2015	2	0.645412	0.00241845	0.700982	0.198351	0.206826	7.48807	0.440471	55.4	0.09381	20814.2
310	奉新县	55	2015	2	0.543318	0.00736118	0.631933	0.644445	0.353323	13.2624	0.346327	51.02	0.174311	38562.7
311	万载县	56	2015	2	0.547461	0.00460074	0.655069	0.201208	0.170242	9.40498	0.344862	40.35	0.193659	22822.8
312	上高县	57	2015	2	0.572202	0.00724115	0.437889	0.312518	0.364397	14.4741	0.609031	49.86	0.133102	39249.1
313	宜丰县	58	2015	2	0.540194	0.00615574	0.675218	0.911969	0.36034	12.6626	0.432001	51.04	0.104844	36202.2
314	靖安县	59	2015	5	0.53796	0.00425457	0.490534	0.312945	0.181331	21.5708	0.503047	46.86	0.269436	27144.6
315	铜鼓县	60	2015	5	0.335029	0.00254284	0.526443	0.22381	0.385303	25.7516	0.532459	46.83	0.267335	28572.2
316	丰城市	61	2015	2	0.572435	0.00490486	0.58034	0.420192	0.288805	6.93289	0.209423	38.57	0.15886	32546.9
317	樟树市	62	2015	2	0.629882	0.00840638	0.630146	0.444795	0.306517	6.17264	0.364454	45.67	0.133061	55415
318	高安市	63	2015	2	0.606442	0.00525016	0.610034	0.385183	0.279041	7.4127	0.445277	46.39	0.118189	24371.1
319	临川区	64	2015	2	0.474684	0.0159309	0.35466	0.285925	0.339593	11.9049	0.507491	41.4	0.0888562	30766
320	东乡区	65	2015	2	0.491422	0.00587075	0.58659	0.339081	0.408107	10.6938	0.506773	32.96	0.134623	29926
321	南城县	66	2015	2	0.664203	0.0427536	0.532554	0.301706	0.256739	9.85302	0.426558	33.76	0.122773	33958
322	黎川县	67	2015	2	0.431469	0.0161909	0.44936	0.498901	0.332993	9.40073	0.447553	22.5	0.155284	25792
323	南丰县	68	2015	2	0.313005	0.00453361	0.134377	0.177843	0.855164	10.6142	0.455435	19.96	0.0528071	35980
324	崇仁县	69	2015	2	0.517859	0.00722261	0.516561	0.228026	0.469172	12.2966	0.421303	48.26	0.0930193	27290
325	乐安县	70	2015	2	0.509651	0.010776	0.705286	0.219934	0.279843	9.07423	0.446381	37.34	0.18576	14229
326	宜黄县	71	2015	2	0.509095	0.0201892	0.52691	0.322066	0.246731	8.22156	0.407221	16.93	0.176658	25465
327	金溪县	72	2015	2	0.502505	0.00385234	0.663471	0.411511	0.459404	10.0752	0.481996	38.85	0.138066	24016
328	资溪县	73	2015	5	0.470314	0.00771698	0.413016	0.386205	0.263601	8.08045	0.469835	34.98	0.251516	27127
329	广昌县	74	2015	5	0.372948	0.0205397	0.263618	0.308006	0.38375	7.70447	0.449401	42.55	0.163296	20937
330	广丰区	75	2015	1	0.537788	0.0115459	0.459846	0.337636	0.177362	6.88812	0.400734	54.38	0.207932	37853
331	广信区	76	2015	1	0.498313	0.00820336	0.378741	0.49339	0.241641	5.0059	0.294346	45.55	0.22976	24249
332	玉山县	77	2015	1	0.544513	0.00697704	0.664729	0.466017	0.204264	7.34015	0.401731	48.98	0.187657	23007
333	铅山县	78	2015	1	0.353797	0.00490659	0.366256	0.470541	0.455652	8.01889	0.366216	46.42	0.134015	22367
334	横峰县	79	2015	5	0.459692	0.0165851	0.285146	0.367733	0.21947	5.97444	0.483072	47.37	0.206487	37183
335	弋阳县	80	2015	1	0.464066	0.010727	0.555127	0.554841	0.304132	4.92214	0.349027	43.8	0.15247	23629
336	余干县	81	2015	1	0.508664	0.0449556	1.61357	0.681016	0.288608	6.14969	0.327724	41.4	0.101576	13286
337	鄱阳县	82	2015	1	0.510677	0.00691275	0.476553	0.605948	0.212993	5.14433	0.354304	39.46	0.08964	13644
338	万年县	83	2015	1	0.506299	0.0143324	0.499093	0.394065	0.199628	3.87111	0.532824	47.49	0.137132	30502
339	婺源县	84	2015	5	0.44863	0.00701232	0.33693	0.592927	0.231878	9.62451	0.19088	44.18	0.201272	24455
340	德兴市	85	2015	5	0.457191	0.00838167	0.469778	0.470035	0.256537	7.63536	0.372465	56.18	0.295918	38497
341	新建区	1	2016	2	0.581736	0.014559	0.468103	0.448891	0.331702	7.43343	0.445	27.73	0.0604244	56162
342	南昌县	2	2016	2	0.623799	0.0103292	0.67586	0.343193	0.408411	10.0661	0.351	30.62	0.139001	64173
343	安义县	3	2016	2	0.495365	0.0241312	0.48297	0.516354	0.374514	9.53513	0.443005	31.57	0.154783	32489
344	进贤县	4	2016	2	0.60161	0.00654423	0.483281	0.446555	0.292333	7.98884	0.409001	33.12	0.0704846	34940
345	浮梁县	5	2016	1	0.44748	0.0219434	0.360767	0.315683	0.280603	15.4908	0.203043	45.41	0.0944792	35293.9
346	乐平市	6	2016	1	0.523113	0.0162024	0.377818	0.30936	0.289	10.7604	0.234167	54.87	0.10609	34505.2
347	湘东区	7	2016	4	0.464547	0.00350514	0.239668	0.281292	0.311767	8.09769	0.35588	58.6416	0.203339	53052
348	莲花县	8	2016	4	0.635466	0.00886444	0.583069	0.477972	0.270706	9.02808	0.35588	45.4859	0.260684	24836
349	上栗县	9	2016	4	0.416886	0.00936089	0.315667	0.283379	0.454855	7.08334	0.355873	45.1252	0.0802584	41610
350	芦溪县	10	2016	4	0.449657	0.00787011	0.242056	0.394811	0.325786	8.01189	0.355881	50.2813	0.162868	52583
351	柴桑区	11	2016	5	0.463754	0.0208575	0.272435	0.359936	0.341083	3.67324	0.357475	47.71	0.131004	36450
352	武宁县	12	2016	1	0.366807	0.0228961	0.42702	0.19098	0.268001	11.4132	0.357475	47.38	0.138167	29358
353	修水县	13	2016	1	0.344417	0.0350452	0.519527	0.195428	0.273505	6.22407	0.357475	41.68	0.194302	19330
354	永修县	14	2016	1	0.415806	0.0195269	0.392465	0.407484	0.683092	7.91446	0.357475	52.01	0.131854	37101
355	德安县	15	2016	5	0.511592	0.0191308	0.354722	0.355923	0.200379	8.97539	0.357475	53.89	0.243222	61488
356	都昌县	16	2016	1	0.65995	0.0142724	0.0951993	0.291844	0.248055	14.2383	0.357475	35.64	0.108139	15800
357	湖口县	17	2016	5	0.417406	0.0175973	1.92739	0.332484	0.48688	3.90142	0.357475	46.2	0.144178	42928
358	彭泽县	18	2016	5	0.308245	0.0291706	0.169036	0.452682	0.511359	4.68237	0.357475	47.7	0.104265	29649
359	瑞昌市	19	2016	5	0.401641	0.0364264	0.564945	0.286091	0.32621	17.4297	0.357475	49.37	0.16028	38559
360	庐山市	20	2016	5	0.477422	0.016862	0.356649	0.3192	0.455852	3.53504	0.357475	54.52	0.190755	43598
361	渝水区	21	2016	2	0.450885	0.0277481	0.513951	0.217415	0.383274	13.4593	0.275639	75.9692	0.0923283	27571
362	分宜县	22	2016	2	0.451263	0.0195481	0.463951	0.424677	0.240092	8.74868	0.366254	54.6658	0.0797053	79162
363	余江区	23	2016	1	0.586943	0.0128814	0.552245	0.383331	0.271304	7.55462	0.344266	48.46	0.076832	33885
364	贵溪市	24	2016	1	0.50652	0.0348127	0.359677	0.271768	0.235945	11.3752	0.391556	48.87	0.133376	64933
365	南康区	25	2016	3	0.483052	0.00457949	0.451083	0.167277	0.345937	9.07391	0.357198	26.5264	0.16662	25835
366	赣县区	26	2016	3	0.26045	0.00898492	0.262803	0.228072	0.431422	7.77443	0.373897	17.7712	0.163642	26229
367	信丰县	27	2016	3	0.292199	0.00461788	0.303966	0.294588	0.387581	8.34985	0.363801	14.996	0.108943	25308
368	大余县	28	2016	5	0.30952	0.0443144	0.218526	0.165008	0.485776	20.2338	0.313203	45.4081	0.166734	26229
369	上犹县	29	2016	5	0.348786	0.0106843	0.475061	0.157916	0.375249	12.7157	0.318598	14.9191	0.196272	21770
370	崇义县	30	2016	5	1.12811	0.0140399	0.312619	0.220022	0.54346	9.04336	0.335392	18.7235	0.190026	37241
371	安远县	31	2016	5	0.189705	0.0124684	0.182481	0.157567	0.652028	10.9935	0.376903	19.3069	0.13373	16891
372	龙南县	32	2016	5	0.312748	0.00217375	0.180006	0.205105	0.459052	13.7435	0.333404	41.7317	0.205893	44185
373	定南县	33	2016	5	0.284396	0.00707324	0.44675	0.117438	0.395515	10.5807	0.302307	22.7485	0.164515	36332
374	全南县	34	2016	5	0.229756	0.0042455	0.0567504	0.24843	0.60318	14.4071	0.343101	29.7601	0.202568	31724
375	宁都县	35	2016	3	0.347898	0.019842	0.390489	0.36304	0.440042	6.38686	0.356801	17.9393	0.109286	17668
376	于都县	36	2016	3	0.257767	0.0112157	0.397838	0.214815	0.376067	5.69035	0.347299	19.3489	0.168709	21095
377	兴国县	37	2016	3	0.358078	0.00407066	0.436692	0.29297	0.295007	6.59929	0.314698	15.6917	0.118353	19348
378	会昌县	38	2016	3	0.283787	0.0102481	0.36387	0.243647	0.612242	4.14989	0.369	18.0201	0.151347	19899
379	寻乌县	39	2016	5	0.23157	0.00246523	0.159152	0.145364	0.77721	12.7813	0.512001	18.0555	0.0914205	21315
380	石城县	40	2016	5	0.270807	0.0100793	0.285396	0.252269	0.455018	7.56158	0.348697	17.974	0.126213	16371
381	瑞金市	41	2016	3	0.358904	0.0100746	0.413684	0.19373	0.340312	7.50503	0.389499	21.6958	0.180841	21337
382	青原区	42	2016	3	0.697183	0.0173143	0.542259	0.341572	0.174289	5.74028	0.35617	47.0379	0.155768	44178
383	吉安县	43	2016	3	0.706857	0.0161135	0.655068	0.311295	0.183074	9.74587	0.427641	46.1703	0.132348	33163
384	吉水县	44	2016	3	0.615222	0.016589	0.616735	0.387969	0.250641	8.6521	0.276513	46.6418	0.110756	26083
385	峡江县	45	2016	3	0.591228	0.0170836	0.616859	0.599553	0.312249	5.55541	0.344836	44.0729	0.12459	34748
386	新干县	46	2016	3	0.532282	0.0158261	0.572858	0.325693	0.284665	9.01465	0.434102	41.6284	0.120253	33948
387	永丰县	47	2016	3	0.538774	0.0171557	0.423166	0.532979	0.306659	10.5549	0.337104	42.5579	0.108958	31499
388	泰和县	48	2016	3	0.468398	0.0169285	0.650375	0.363883	0.31716	12.1897	0.384213	45.24	0.109721	28134
389	遂川县	49	2016	3	0.478402	0.017274	0.470403	0.381832	0.318006	3.70079	0.388286	35.4919	0.186765	20753
390	万安县	50	2016	3	0.477901	0.0168152	0.631535	0.495208	0.340179	7.39267	0.406095	38.9725	0.198031	22034
391	安福县	51	2016	3	0.659425	0.0161326	0.502082	0.622276	0.197634	8.39678	0.329007	39.745	0.127959	33291
392	永新县	52	2016	3	0.944806	0.0162447	0.56464	0.414431	0.126052	4.39921	0.414731	46.0443	0.143058	19259
393	井冈山市	53	2016	5	0.67542	0.0174825	0.499705	0.297641	0.13438	4.45719	0.474781	59.5868	0.37984	40439
394	袁州区	54	2016	2	0.666918	0.00321651	0.694469	0.198889	0.206598	7.96464	0.42302	57.69	0.0856344	22775.9
395	奉新县	55	2016	2	0.565144	0.00965863	0.63112	0.6155	0.351553	13.5421	0.315018	53.03	0.156265	42830.8
396	万载县	56	2016	2	0.556181	0.00613208	0.582597	0.200487	0.174429	10.0426	0.305196	42.78	0.17742	24794.8
397	上高县	57	2016	2	0.636749	0.0103149	0.379033	0.312979	0.332392	14.9877	0.54326	51.63	0.125983	42559.4
398	宜丰县	58	2016	2	0.556519	0.00827287	0.65703	0.783774	0.353773	12.3101	0.431388	53.14	0.0913761	39185.4
399	靖安县	59	2016	5	0.57785	0.00537324	0.501886	0.309576	0.166685	19.848	0.496319	48.61	0.316376	29876.2
400	铜鼓县	60	2016	5	0.362467	0.00317356	0.49258	0.216483	0.329004	19.7801	0.522589	48.45	0.223491	31419.3
401	丰城市	61	2016	2	0.592812	0.00465064	0.552297	0.380789	0.289448	7.03618	0.22502	40.41	0.153234	36011.3
402	樟树市	62	2016	2	0.679127	0.011375	0.597364	0.438175	0.295864	6.29606	0.320369	47.89	0.121082	59412.5
403	高安市	63	2016	2	0.693264	0.0101131	0.60078	0.380285	0.209919	6.97507	0.432918	48.31	0.107966	26884.9
404	临川区	64	2016	2	0.449413	0.016851	0.351152	0.290697	0.321958	12.432	0.510806	41.46	0.0794499	33289
405	东乡区	65	2016	2	0.497997	0.00620262	0.566388	0.296257	0.399339	10.4755	0.507686	35.69	0.13261	32452
406	南城县	66	2016	2	0.680268	0.0447663	0.525334	0.310323	0.2515	9.53495	0.427275	34.05	0.111411	37050
407	黎川县	67	2016	2	0.39495	0.0169165	0.441798	0.323568	0.357706	9.33619	0.44825	28.55	0.156365	27852
408	南丰县	68	2016	2	0.310592	0.00485232	0.12739	0.178662	0.864163	10.1657	0.455686	22.13	0.0554694	39089
409	崇仁县	69	2016	2	0.513047	0.00743067	0.475064	0.2352	0.517621	12.2715	0.422028	18.65	0.0941498	30043
410	乐安县	70	2016	2	0.579812	0.010805	0.622976	0.216253	0.236804	9.20084	0.447035	37.38	0.184035	16026
411	宜黄县	71	2016	2	0.512449	0.0212924	0.514873	0.33253	0.245397	8.0087	0.40797	22.26	0.18302	27599
412	金溪县	72	2016	2	0.525972	0.0040423	0.652214	0.431286	0.451288	9.6686	0.482644	23.48	0.137327	26184
413	资溪县	73	2016	5	0.463895	0.00820791	0.377663	0.378765	0.267954	7.86158	0.470531	21.84	0.231647	29699
414	广昌县	74	2016	5	0.380497	0.0203071	0.230804	0.312956	0.373463	7.94193	0.450032	43.32	0.160097	23946
415	广丰区	75	2016	1	0.563187	0.0150331	0.377953	0.367667	0.172726	5.5998	0.342181	56.29	0.217808	41807
416	广信区	76	2016	1	0.477824	0.0187716	0.359965	0.504707	0.245198	6.45059	0.246383	47.42	0.214159	27277
417	玉山县	77	2016	1	0.555988	0.0196505	0.694414	0.491376	0.206769	7.76753	0.329688	50.49	0.208242	25343
418	铅山县	78	2016	1	0.351748	0.00784242	0.364763	0.488496	0.478673	8.31479	0.342179	47.91	0.144961	24689
419	横峰县	79	2016	5	0.466946	0.020423	0.272442	0.394147	0.220157	6.47402	0.342184	48.83	0.232483	40663
420	弋阳县	80	2016	1	0.463342	0.0245663	0.536928	0.600329	0.300332	5.16932	0.342174	45.26	0.169528	25451
421	余干县	81	2016	1	0.6148	0.0420133	1.46674	0.715328	0.267632	6.21343	0.242839	42.85	0.101149	14555
422	鄱阳县	82	2016	1	0.515408	0.0130809	0.45267	0.633569	0.212004	5.3033	0.351943	41.12	0.0875251	14302
423	万年县	83	2016	1	0.496042	0.0220556	0.432994	0.424741	0.206065	4.05857	0.572251	48.96	0.135843	32963
424	婺源县	84	2016	5	0.449025	0.00933724	0.326125	0.618946	0.240201	9.76394	0.185293	45.64	0.204415	26796
425	德兴市	85	2016	5	0.464601	0.0145995	0.456388	0.500008	0.244806	8.02823	0.424831	57.81	0.302483	42359
426	新建区	1	2017	2	0.579768	0.0302585	0.403447	0.484143	0.34106	7.33332	0.364999	27.32	0.0637118	64494
427	南昌县	2	2017	2	0.59521	0.0247729	0.439823	0.378976	0.429243	9.41464	0.363	30.24	0.155677	75210
428	安义县	3	2017	2	0.513875	0.0596624	0.467478	0.549672	0.37993	10.2967	0.370002	31.5	0.158223	37416
429	进贤县	4	2017	2	0.599544	0.0151801	0.378956	0.453069	0.297341	8.61354	0.356001	32.94	0.0741957	40156
430	浮梁县	5	2017	1	0.470861	0.0514397	0.125379	0.295397	0.272833	16.2355	0.367258	47.22	0.056126	36898.9
431	乐平市	6	2017	1	0.52916	0.0456949	0.149979	0.314205	0.281757	11.5007	0.328292	56.18	0.0757088	35908.1
432	湘东区	7	2017	4	0.4805	0.00391738	0.263522	0.293692	0.308259	8.36684	0.357733	59.6238	0.190671	55550
433	莲花县	8	2017	4	0.617012	0.00721847	0.4192	0.486741	0.27391	9.47717	0.357735	46.0809	0.251394	25774
434	上栗县	9	2017	4	0.45646	0.0100783	0.334853	0.298791	0.302095	6.9802	0.357738	46.6745	0.183293	42600
435	芦溪县	10	2017	4	0.462285	0.00802471	0.23431	0.412314	0.319437	8.12303	0.357733	50.9341	0.159218	54905
436	柴桑区	11	2017	5	0.435874	0.0245691	0.254123	0.303118	0.356149	3.80258	0.355062	49.32	0.11151	41664
437	武宁县	12	2017	1	0.38069	0.0247342	0.41881	0.20426	0.265474	11.5246	0.355062	49.03	0.135411	33092
438	修水县	13	2017	1	0.339273	0.0325086	0.447202	0.190554	0.280738	6.48915	0.355062	43.29	0.183111	23735
439	永修县	14	2017	1	0.396467	0.0205059	0.383489	0.394088	0.707874	8.47378	0.355062	53.72	0.132617	43003
440	德安县	15	2017	5	0.505289	0.0244289	0.473789	0.356191	0.228058	9.03265	0.355062	55.59	0.231426	70217
441	都昌县	16	2017	1	0.641393	0.0142075	0.748998	0.282116	0.256419	14.6951	0.355062	37.28	0.116246	19074
442	湖口县	17	2017	5	0.396287	0.0194921	0.302138	0.343229	0.495057	4.02096	0.355062	47.88	0.147913	49632
443	彭泽县	18	2017	5	0.315824	0.0302418	0.206715	0.455322	0.503441	4.98898	0.355062	49.41	0.101594	34564
444	瑞昌市	19	2017	5	0.383418	0.0390867	0.227835	0.303208	0.341718	17.6486	0.355062	51.04	0.162536	44115
445	庐山市	20	2017	5	0.501628	0.0170531	0.469033	0.277496	0.410488	3.68619	0.355062	56.12	0.2653	48604
446	渝水区	21	2017	2	0.434029	0.0291542	0.513953	0.227283	0.406399	12.9606	0.274926	76.4794	0.114141	30418
447	分宜县	22	2017	2	0.451207	0.0200569	0.463951	0.442073	0.246829	8.47379	0.372264	58.9267	0.106026	87066
448	余江区	23	2017	1	0.612	0.0144492	0.495359	0.39239	0.265315	7.09403	0.328919	50.37	0.0993983	33425
449	贵溪市	24	2017	1	0.521269	0.0338719	0.416417	0.269792	0.23572	11.9823	0.386496	50.68	0.159268	69273
450	南康区	25	2017	3	0.433936	0.0179995	0.253782	0.171566	0.304285	9.40563	0.312198	29.4026	0.180429	29189
451	赣县区	26	2017	3	0.257301	0.019719	0.259301	0.229212	0.433205	8.10958	0.312201	20.0121	0.166932	29911
452	信丰县	27	2017	3	0.294053	0.0178216	0.270096	0.296175	0.399718	8.6876	0.312202	17.2375	0.111177	27644
453	大余县	28	2017	5	0.319124	0.0178164	0.225908	0.1664	0.493695	21.0053	0.3122	48.4175	0.148325	38117
454	上犹县	29	2017	5	0.349912	0.0171495	0.168145	0.160558	0.371288	12.9455	0.312197	15.3932	0.173532	24764
455	崇义县	30	2017	5	0.328466	0.0179276	0.133298	0.226119	0.551921	9.41818	0.312198	21.298	0.169383	42274
456	安远县	31	2017	5	0.197898	0.0182467	0.148244	0.158877	0.57561	11.4321	0.3122	21.7987	0.127618	19115
457	龙南县	32	2017	5	0.324031	0.0179467	0.170833	0.209095	0.44454	11.6911	0.312204	44.0845	0.182835	49709
458	定南县	33	2017	5	0.251033	0.0191614	0.235261	0.118188	0.415106	11.8328	0.312198	25.4377	0.171135	40868
459	全南县	34	2017	5	0.225815	0.015156	0.0586585	0.249971	0.582412	15.0462	0.312202	32.8586	0.177035	36254
460	宁都县	35	2017	3	0.342772	0.0181146	0.326658	0.387746	0.458489	6.65905	0.312199	20.133	0.105247	20051
461	于都县	36	2017	3	0.263492	0.0173077	0.311644	0.211434	0.370696	6.10715	0.3122	21.6657	0.159634	24114
462	兴国县	37	2017	3	0.343925	0.0209955	0.295546	0.305152	0.293442	6.86665	0.312201	17.9621	0.128157	21438
463	会昌县	38	2017	3	0.271428	0.0163551	0.203828	0.266963	0.617592	4.24685	0.3122	20.5976	0.132958	22818
464	寻乌县	39	2017	5	0.239375	0.0209955	0.143701	0.150761	0.659629	13.3221	0.312199	20.1739	0.0977636	23968
465	石城县	40	2017	5	0.33141	0.0181876	0.207274	0.255006	0.354973	7.8787	0.312203	20.3961	0.119137	18497
466	瑞金市	41	2017	3	0.37429	0.0170024	0.307275	0.194821	0.335853	7.84606	0.312202	23.9802	0.166446	23478
467	青原区	42	2017	3	0.684024	0.0238746	0.456788	0.352577	0.17651	5.68297	0.360476	48.8889	0.174933	45327
468	吉安县	43	2017	3	0.603272	0.0206453	0.52973	0.284438	0.214379	10.1513	0.406304	47.9216	0.136017	35764
469	吉水县	44	2017	3	0.640156	0.020854	0.48939	0.406714	0.256134	9.26691	0.281903	48.0366	0.122825	27296
470	峡江县	45	2017	3	0.521117	0.0144262	0.561235	0.566447	0.303905	5.65442	0.347288	45.5955	0.158162	35041
471	新干县	46	2017	3	0.516028	0.0135885	0.530458	0.323213	0.285728	9.02876	0.385024	43.4985	0.116444	37170
472	永丰县	47	2017	3	0.51765	0.0196386	0.431152	0.5316	0.312536	11.87	0.325057	44.2594	0.118191	33750
473	泰和县	48	2017	3	0.440293	0.019354	0.512647	0.35546	0.339149	12.2824	0.343295	46.6294	0.117435	31424
474	遂川县	49	2017	3	0.482172	0.0316511	0.598636	0.391064	0.318342	3.767	0.385441	36.4507	0.22995	21707
475	万安县	50	2017	3	0.48717	0.0247458	0.63389	0.477929	0.295622	7.30011	0.409577	40.381	0.248331	23009
476	安福县	51	2017	3	0.638524	0.0176898	0.533526	0.631523	0.203496	8.86481	0.3441	40.8163	0.140443	34288
477	永新县	52	2017	3	0.885548	0.0262794	0.675322	0.431445	0.131832	4.46931	0.422088	47.5523	0.165698	21097
478	井冈山市	53	2017	5	0.684073	0.0291148	0.661985	0.321934	0.125313	4.48703	0.485473	60	0.520402	44251
479	袁州区	54	2017	2	0.70431	0.00402648	0.5303	0.199195	0.178688	8.83007	0.418912	59.85	0.102261	25889.5
480	奉新县	55	2017	2	0.574771	0.0117848	0.461241	0.635671	0.344221	14.8183	0.390963	54.87	0.135954	49830.4
481	万载县	56	2017	2	0.569711	0.00794851	0.486437	0.198058	0.168927	10.5226	0.309615	45.11	0.189362	28429.7
482	上高县	57	2017	2	0.67352	0.0119462	0.32061	0.336089	0.308875	15.7629	0.576724	53.26	0.113744	47961.1
483	宜丰县	58	2017	2	0.53389	0.0108851	0.54955	0.483375	0.279376	12.8913	0.418438	55.16	0.105326	44446.6
484	靖安县	59	2017	5	0.572643	0.00647068	0.401206	0.301124	0.164082	20.2313	0.486507	50.24	0.27346	34790.9
485	铜鼓县	60	2017	5	0.366188	0.00383269	0.476189	0.213718	0.308962	20.0348	0.515238	49.98	0.27836	35440.9
486	丰城市	61	2017	2	0.601601	0.00539723	0.451321	0.37169	0.263475	7.50283	0.221248	42.15	0.173653	41479.6
487	樟树市	62	2017	2	0.650147	0.0121823	0.514642	0.427388	0.279291	6.97916	0.335444	49.92	0.090128	64924
488	高安市	63	2017	2	0.703053	0.00938731	0.494326	0.380703	0.209207	7.83513	0.456564	50.18	0.128048	32044
489	临川区	64	2017	2	0.461995	0.0238501	0.365986	0.296125	0.295145	12.0849	0.332202	39.36	0.105836	37484
490	东乡区	65	2017	2	0.498357	0.0252698	0.619177	0.296478	0.334637	11.8006	0.334506	56.88	0.161952	41241
491	南城县	66	2017	2	0.719382	0.0186551	0.527164	0.308917	0.234195	9.44515	0.365378	33.36	0.125568	31407
492	黎川县	67	2017	2	0.567618	0.0218009	0.45828	0.330252	0.209644	9.51603	0.358181	28.26	0.189871	42972
493	南丰县	68	2017	2	0.31168	0.0149366	0.13133	0.180457	0.83943	10.2404	0.378928	43.85	0.0725438	32951
494	崇仁县	69	2017	2	0.568788	0.0153846	0.451294	0.237338	0.371414	12.5128	0.325641	18.06	0.106172	17975
495	乐安县	70	2017	2	0.529539	0.0209577	0.703943	0.214253	0.223195	11.0912	0.3584	37.46	0.22829	30811
496	宜黄县	71	2017	2	0.565234	0.0186222	0.500131	0.341208	0.23078	7.8798	0.318079	22.23	0.199381	29081
497	金溪县	72	2017	2	0.525419	0.0157432	0.572644	0.440033	0.41813	9.57985	0.405924	23.62	0.157242	33547
498	资溪县	73	2017	5	0.47717	0.021097	0.390463	0.377612	0.271793	7.76163	0.350313	21.75	0.263393	35088
499	广昌县	74	2017	5	0.401514	0.0186946	0.249902	0.343869	0.342937	8.22385	0.386283	43.71	0.210949	27275
500	广丰区	75	2017	1	0.545971	0.0184731	0.230622	0.36905	0.171269	5.62013	0.343876	57.79	0.242631	48655
501	广信区	76	2017	1	0.474084	0.0102123	0.223987	0.478372	0.230637	6.86668	0.342531	49.37	0.230488	31201
502	玉山县	77	2017	1	0.546989	0.0254393	0.427806	0.481116	0.203149	8.26549	0.350028	52.01	0.219055	29197
503	铅山县	78	2017	1	0.355593	0.0124742	0.343099	0.589293	0.483924	8.70247	0.298328	49.41	0.200908	27628
504	横峰县	79	2017	5	0.632819	0.0432018	0.814079	0.640272	0.214059	6.96645	0.239474	50.24	0.398922	35620
505	弋阳县	80	2017	1	0.462855	0.0114094	0.449591	0.510318	0.291624	5.41427	0.33018	46.75	0.157192	28149
506	余干县	81	2017	1	0.491423	0.0274938	0.635785	0.691314	0.27696	6.81934	0.347629	44.36	0.111087	15985
507	鄱阳县	82	2017	1	0.559068	0.0249156	0.757163	0.712905	0.200265	5.33699	0.342367	42.67	0.120181	15649
508	万年县	83	2017	1	0.485413	0.0130492	0.49681	0.61771	0.216767	6.71574	0.319711	50.43	0.213106	37810
509	婺源县	84	2017	5	0.406251	0.0154574	0.322402	0.777582	0.245001	9.83599	0.340279	47.12	0.278934	29383
510	德兴市	85	2017	5	0.430858	0.0144207	0.221678	0.377144	0.237249	8.00142	0.322474	59.3	0.230964	47733
511	新建区	1	2018	2	0.662136	0.0347902	0.384121	0.520412	0.331498	7.64603	0.361001	27.09	0.0741539	65101
512	南昌县	2	2018	2	0.676901	0.0288497	0.431857	0.411304	0.428558	9.77507	0.361	30.95	0.165336	76997
513	安义县	3	2018	2	0.553233	0.0653818	0.389835	0.614877	0.394538	10.4569	0.365996	31.2	0.172069	39206
514	进贤县	4	2018	2	0.640825	0.0196913	0.365242	0.463219	0.295959	9.0785	0.351001	32.64	0.0598914	42644
515	浮梁县	5	2018	1	0.390649	0.0459102	0.20007	0.294268	0.26347	16.8913	0.380566	48.4	0.0583097	38026.4
516	乐平市	6	2018	1	0.451185	0.0407458	0.27369	0.320002	0.272937	11.8816	0.341498	57.48	0.0742957	36127.8
517	湘东区	7	2018	4	0.524223	0.0042345	0.277941	0.309002	0.300189	8.24345	0.364069	60.9173	0.124182	49750
518	莲花县	8	2018	4	0.642372	0.00762381	0.443619	0.480327	0.277157	9.14716	0.364843	47.5501	0.245005	25103
519	上栗县	9	2018	4	0.470768	0.0108094	0.318238	0.313385	0.299468	6.39531	0.365208	47.4163	0.184711	38821
520	芦溪县	10	2018	4	0.484751	0.00865951	0.243958	0.445645	0.310323	7.65835	0.36308	51.818	0.17007	50781
521	柴桑区	11	2018	5	0.430648	0.0266317	0.208205	0.350375	0.35212	3.96635	0.358952	50.86	0.128266	47937
522	武宁县	12	2018	1	0.376868	0.02667	0.424643	0.209218	0.259902	11.6406	0.358952	50.23	0.0997728	37214
523	修水县	13	2018	1	0.349941	0.0333351	0.450014	0.200728	0.276574	6.79882	0.358952	45	0.155569	26791
524	永修县	14	2018	1	0.37978	0.0227611	0.379074	0.372041	0.710672	9.12353	0.358952	55.32	0.116524	48571
525	德安县	15	2018	5	0.408803	0.0257372	0.511092	0.412785	0.21345	8.91895	0.358952	57.18	0.200678	79450
526	都昌县	16	2018	1	0.426849	0.0164232	0.661174	0.271988	0.299678	15.0882	0.358952	39.3	0.110908	21545
527	湖口县	17	2018	5	0.377019	0.0206924	0.301495	0.363372	0.387717	4.11847	0.358952	49.3	0.132919	55685
528	彭泽县	18	2018	5	0.27464	0.0316193	0.216703	0.461461	0.458346	5.38121	0.358952	50.92	0.0902181	39212
529	瑞昌市	19	2018	5	0.396765	0.0449486	0.229081	0.319854	0.341277	17.727	0.358952	52.61	0.142751	49037
530	庐山市	20	2018	5	0.371979	0.0184626	0.429855	0.248711	0.331528	3.84622	0.358952	57.14	0.180357	53964
531	渝水区	21	2018	2	0.432669	0.0343261	0.50336	0.242242	0.399955	13.2227	0.348422	76.4933	0.110003	28878
532	分宜县	22	2018	2	0.473509	0.0241836	0.503351	0.468783	0.23718	7.61697	0.426708	59.4591	0.142136	83795
533	余江区	23	2018	1	0.616631	0.018038	0.378875	0.408473	0.263911	6.98625	0.516706	52.27	0.0643546	32595
534	贵溪市	24	2018	1	0.526978	0.026039	0.40814	0.266814	0.236979	12.342	0.423531	52.38	0.0805353	75404
535	南康区	25	2018	3	0.441861	0.0172451	0.408812	0.17603	0.299438	9.74043	0.301201	30.1594	0.186155	33028
536	赣县区	26	2018	3	0.245126	0.0189253	0.262096	0.230366	0.410447	8.44867	0.312102	20.9844	0.167331	33301
537	信丰县	27	2018	3	0.284174	0.0170279	0.301517	0.297776	0.356054	9.03735	0.308201	18.2812	0.108059	30648
538	大余县	28	2018	5	0.319544	0.0170819	0.23644	0.167816	0.408653	21.8433	0.3181	49.6405	0.152845	41853
539	上犹县	29	2018	5	0.365466	0.0164503	0.345347	0.163289	0.356269	12.4742	0.309796	16.6029	0.166421	27604
540	崇义县	30	2018	5	0.324504	0.0172083	0.231653	0.232557	0.65831	9.8008	0.304996	22.6943	0.157386	47492
541	安远县	31	2018	5	0.154195	0.017579	0.168169	0.160214	0.414344	11.8885	0.314099	22.7292	0.128235	21079
542	龙南县	32	2018	5	0.297595	0.0171811	0.176715	0.213301	0.34503	8.90379	0.308796	44.9126	0.171235	56335
543	定南县	33	2018	5	0.267778	0.0183284	0.433898	0.118951	0.355987	12.3041	0.331493	26.4983	0.160675	45511
544	全南县	34	2018	5	0.309809	0.0145789	0.184934	0.254911	0.375868	15.5058	0.311402	34.2002	0.174002	41433
545	宁都县	35	2018	3	0.322342	0.0173751	0.330213	0.416218	0.379896	6.94865	0.304199	21.1017	0.099613	22458
546	于都县	36	2018	3	0.252799	0.0166391	0.314448	0.275839	0.330572	4.94628	0.3118	22.7136	0.15748	26967
547	兴国县	37	2018	3	0.344131	0.0201469	0.282898	0.318401	0.289079	7.1471	0.319899	18.9277	0.132292	23494
548	会昌县	38	2018	3	0.308765	0.0156807	0.221719	0.29372	0.421752	4.3106	0.298299	21.7423	0.1355	25015
549	寻乌县	39	2018	5	0.219182	0.0201312	0.169879	0.156599	0.40148	13.9527	0.314702	21.3097	0.102794	26566
550	石城县	40	2018	5	0.282024	0.0174222	0.282063	0.257809	0.243299	8.20098	0.313602	20.5414	0.129482	21111
551	瑞金市	41	2018	3	0.390289	0.0163474	0.353034	0.195936	0.308687	8.20281	0.3083	24.9824	0.156325	25061
552	青原区	42	2018	3	0.687464	0.0307556	0.486332	0.35326	0.174161	6.3104	0.392701	51.1339	0.155735	47536
553	吉安县	43	2018	3	0.639681	0.0245995	0.504929	0.37368	0.203721	8.51253	0.41993	49.5847	0.117784	38169
554	吉水县	44	2018	3	0.688058	0.0236138	0.459672	0.506524	0.248103	7.48747	0.301109	49.3294	0.122426	29557
555	峡江县	45	2018	3	0.605439	0.0187624	0.558586	0.553757	0.213231	6.15675	0.377429	47.3985	0.151099	37655
556	新干县	46	2018	3	0.54401	0.0166396	0.527765	0.342971	0.238285	9.13473	0.405144	45.3901	0.109162	39875
557	永丰县	47	2018	3	0.526657	0.0223731	0.432465	0.537968	0.304161	12.2872	0.348446	45.8564	0.120305	36278
558	泰和县	48	2018	3	0.474079	0.0221243	0.559402	0.46622	0.332321	10.29	0.363247	47.8279	0.117123	33785
559	遂川县	49	2018	3	0.492524	0.0365973	0.511452	0.4083	0.306795	4.15633	0.419334	37.5458	0.220077	23497
560	万安县	50	2018	3	0.512039	0.0402755	0.633904	0.549392	0.270137	6.61277	0.44724	41.7302	0.267362	24949
561	安福县	51	2018	3	0.65938	0.0208758	0.555363	0.842204	0.197965	7.14333	0.365326	41.9883	0.137408	37163
562	永新县	52	2018	3	1.00901	0.0309967	0.573281	0.318798	0.1255	6.31485	0.449435	48.8237	0.151349	22862
563	井冈山市	53	2018	5	0.823456	0.0389468	0.550062	0.349816	0.122723	4.55833	0.539066	60.6547	0.523983	48741
564	袁州区	54	2018	2	0.791276	0.00538755	0.691429	0.166964	0.166039	9.12135	0.431365	62.01	0.127825	27925
565	奉新县	55	2018	2	0.596671	0.0126354	0.523308	0.65503	0.324451	14.9618	0.386838	56.67	0.112897	51130
566	万载县	56	2018	2	0.606892	0.00786119	0.510968	0.193998	0.153576	10.8493	0.34045	47.44	0.171236	31444
567	上高县	57	2018	2	0.762965	0.0152869	0.400603	0.33832	0.238336	16.4927	0.581748	54.86	0.111102	54635
568	宜丰县	58	2018	2	0.553985	0.0111853	0.647207	0.467168	0.264058	13.3549	0.422556	57.21	0.104929	46107
569	靖安县	59	2018	5	0.581414	0.00679048	0.396801	0.297147	0.159444	20.398	0.494511	51.87	0.17537	34032
570	铜鼓县	60	2018	5	0.430057	0.00397051	0.463006	0.220928	0.234973	20.0824	0.531787	51.51	0.282842	35817
571	丰城市	61	2018	2	0.634889	0.00638043	0.493936	0.406703	0.250941	7.71382	0.230221	43.81	0.134378	37097
572	樟树市	62	2018	2	0.71201	0.0135339	0.563839	0.42199	0.25256	7.59147	0.365248	51.97	0.087472	72544
573	高安市	63	2018	2	0.723866	0.0104003	0.610763	0.366386	0.205725	8.21531	0.469279	52.07	0.131408	34037
574	临川区	64	2018	2	0.341579	0.0269437	0.378034	0.342981	0.303167	10.8734	0.355621	39.49	0.13579	38216
575	东乡区	65	2018	2	0.546062	0.0314484	0.584786	0.334903	0.244146	11.5621	0.357803	56.72	0.181995	34634
576	南城县	66	2018	2	0.7236	0.0220203	0.489459	0.331679	0.201388	9.88818	0.387627	33.36	0.13973	42089
577	黎川县	67	2018	2	0.506672	0.0252692	0.433368	0.333674	0.211261	9.93671	0.3807	42.13	0.178345	30586
578	南丰县	68	2018	2	0.246024	0.0175593	0.128895	0.179108	0.989155	8.97673	0.400627	43.69	0.0733496	44411
579	崇仁县	69	2018	2	0.5489	0.01783	0.435498	0.23906	0.33306	12.9798	0.349275	17.65	0.106519	32350
580	乐安县	70	2018	2	0.483959	0.0242911	0.667372	0.20769	0.229002	10.7386	0.380781	37.59	0.243793	19070
581	宜黄县	71	2018	2	0.480115	0.0214146	0.478063	0.34073	0.221594	8.15091	0.34192	21.98	0.201021	31432
582	金溪县	72	2018	2	0.437343	0.0185048	0.549701	0.454964	0.419498	9.78198	0.426701	37.41	0.146731	29644
583	资溪县	73	2018	5	0.487016	0.0238629	0.380243	0.377049	0.256215	8.54166	0.373133	45.15	0.275818	35681
584	广昌县	74	2018	5	0.439947	0.0197524	0.216713	0.353446	0.316694	9.17833	0.408359	42.83	0.206856	28597
585	广丰区	75	2018	1	0.514228	0.01963	0.23237	0.393372	0.172632	7.43322	0.356872	59.37	0.200941	51842
586	广信区	76	2018	1	0.525846	0.0108886	0.198234	0.506346	0.221022	5.29903	0.355553	51.03	0.189221	32797
587	玉山县	77	2018	1	0.547501	0.0270013	0.372336	0.509471	0.202519	8.65202	0.362904	53.6	0.178896	32472
588	铅山县	78	2018	1	0.364711	0.0133564	0.311332	0.631529	0.439712	8.79874	0.312228	50.93	0.16527	29881
589	横峰县	79	2018	5	0.6139	0.0469441	0.760938	0.704611	0.225836	7.51199	0.254539	51.76	0.32852	38928
590	弋阳县	80	2018	1	0.456056	0.0122886	0.424095	0.554124	0.278898	6.07468	0.343449	48.28	0.138799	29479
591	余干县	81	2018	1	0.484642	0.0290409	0.656803	0.729957	0.279483	7.23274	0.36055	45.92	0.0960936	17229
592	鄱阳县	82	2018	1	0.565839	0.0264215	0.613229	0.75585	0.192517	5.46566	0.355391	44.36	0.105593	16437
593	万年县	83	2018	1	0.499498	0.0141312	0.475817	0.683907	0.203953	5.33921	0.333188	51.93	0.180736	40955
594	婺源县	84	2018	5	0.450773	0.0164719	0.330723	0.829592	0.240691	10.0679	0.353342	48.66	0.234049	30899
595	德兴市	85	2018	5	0.460326	0.0153171	0.177204	0.403398	0.209062	8.14074	0.335896	60.81	0.19104	51846
596	新建区	1	2019	2	0.645735	0.0367548	0.431977	0.5252	0.396891	9.66314	0.355999	28.95	0.0678671	66868
597	南昌县	2	2019	2	0.688295	0.0308819	0.459424	0.420119	0.448347	11.9402	0.355999	31.25	0.16239	97115
598	安义县	3	2019	2	0.601028	0.0689256	0.450037	0.517997	0.39628	13.309	0.354999	30.92	0.185273	40100
599	进贤县	4	2019	2	0.624308	0.0220324	0.404427	0.515987	0.307104	8.31101	0.351	32.45	0.0650995	45000
600	浮梁县	5	2019	1	0.412747	0.0472265	0.190795	0.289793	0.241211	17.5697	0.368259	49.51	0.0642182	42594.1
601	乐平市	6	2019	1	0.477784	0.0414882	0.263556	0.32488	0.254547	12.4395	0.329766	59.06	0.0731938	39719.2
602	湘东区	7	2019	4	0.571961	0.0040025	0.253813	0.32796	0.287066	8.56694	0.363463	62.2793	0.113453	32570
603	莲花县	8	2019	4	0.736918	0.00920657	0.528413	0.496569	0.264213	9.82723	0.345248	48.1755	0.291927	24659
604	上栗县	9	2019	4	0.509073	0.00971217	0.28977	0.335462	0.28162	6.59845	0.364609	47.8475	0.15062	35634
605	芦溪县	10	2019	4	0.547923	0.00799053	0.224719	0.474736	0.274782	7.85192	0.36307	52.2219	0.147958	40339
606	柴桑区	11	2019	5	0.421983	0.0276178	0.198261	0.40124	0.355323	4.09346	0.359037	52.64	0.11242	58148
607	武宁县	12	2019	1	0.366924	0.0263185	0.398238	0.261056	0.254705	9.43403	0.359037	51.67	0.0904681	45329
608	修水县	13	2019	1	0.357987	0.0320533	0.396873	0.200159	0.263684	7.19266	0.359037	46.82	0.14494	32332
609	永修县	14	2019	1	0.411915	0.0232408	0.350125	0.386315	0.579414	9.85292	0.359037	56.83	0.116715	65145
610	德安县	15	2019	5	0.402459	0.0254903	0.511107	0.499488	0.220411	7.84189	0.359037	58.7	0.182312	88789
611	都昌县	16	2019	1	0.484998	0.0171832	0.661174	0.264405	0.209801	15.0688	0.359037	41.02	0.101419	28242
612	湖口县	17	2019	5	0.37885	0.0213386	0.305264	0.42374	0.363302	3.82156	0.359037	50.96	0.126092	82240
613	彭泽县	18	2019	5	0.31504	0.0312648	0.214096	0.450712	0.409776	6.09393	0.359037	52.39	0.089239	46015
614	瑞昌市	19	2019	5	0.382825	0.0459305	0.229822	0.35478	0.328668	16.6394	0.359037	54.21	0.129721	59595
615	庐山市	20	2019	5	0.335742	0.0195058	0.41214	0.222009	0.305731	4.53464	0.359037	58.54	0.169492	56305
616	渝水区	21	2019	2	0.45416	0.0334361	0.504884	0.259667	0.382228	13.7585	0.347224	76.5044	0.110878	64777
617	分宜县	22	2019	2	0.50784	0.0237826	0.504889	0.488889	0.215603	8.12673	0.428878	60.005	0.118913	64182
618	余江区	23	2019	1	0.626778	0.0168011	0.357847	0.384449	0.259644	7.26882	0.508463	53.86	0.0901038	40966
619	贵溪市	24	2019	1	0.542683	0.0239924	0.380975	0.378614	0.229204	9.16456	0.464078	53.77	0.0813487	83996
620	南康区	25	2019	3	0.463122	0.0231224	0.410549	0.175945	0.288542	10.3509	0.304599	31.6057	0.195271	39426
621	赣县区	26	2019	3	0.262028	0.0205137	0.261709	0.231634	0.39495	8.81666	0.309599	21.348	0.171844	35153
622	信丰县	27	2019	3	0.28478	0.0176606	0.301234	0.300219	0.35098	9.37333	0.3003	19.5356	0.0836351	31414
623	大余县	28	2019	5	0.329557	0.0220605	0.269725	0.169312	0.398839	22.7033	0.304504	50.3942	0.161376	45023
624	上犹县	29	2019	5	0.381599	0.0181144	0.334569	0.167569	0.339011	12.8606	0.359604	17.7689	0.146803	28723
625	崇义县	30	2019	5	0.300108	0.0216001	0.218876	0.239411	0.640693	10.1902	0.384795	22.7177	0.173345	49687
626	安远县	31	2019	5	0.164748	0.0188628	0.170249	0.221327	0.396824	9.02514	0.306497	23.2004	0.112528	21514
627	龙南县	32	2019	5	0.290054	0.0202949	0.167815	0.217726	0.37423	9.35635	0.308704	46.2736	0.148309	59380
628	定南县	33	2019	5	0.318803	0.0201943	0.433867	0.119784	0.293867	12.8202	0.308907	26.4179	0.163221	51582
629	全南县	34	2019	5	0.313454	0.0159644	0.0899457	0.289694	0.382943	14.3407	0.316202	33.6276	0.132635	41735
630	宁都县	35	2019	3	0.355488	0.017762	0.365095	0.449233	0.365133	7.24695	0.309799	22.2193	0.0850723	24716
631	于都县	36	2019	3	0.284442	0.020054	0.370013	0.226735	0.282701	6.35969	0.3008	23.9283	0.144484	28453
632	兴国县	37	2019	3	0.353658	0.0184227	0.408186	0.332814	0.285479	7.44078	0.302901	20.2737	0.118785	26299
633	会昌县	38	2019	3	0.323076	0.0180649	0.257866	0.325292	0.410729	4.37035	0.309603	24.9154	0.121064	28341
634	寻乌县	39	2019	5	0.241483	0.0204245	0.1459	0.115987	0.328586	20.4304	0.347099	23.1209	0.0996668	29446
635	石城县	40	2019	5	0.283882	0.0183996	0.267132	0.260779	0.236949	8.53292	0.363702	22.3581	0.117778	23893
636	瑞金市	41	2019	3	0.394505	0.020185	0.375013	0.197231	0.304765	8.56988	0.306802	26.394	0.154373	27607
637	青原区	42	2019	3	0.667665	0.034745	0.446881	0.390828	0.173618	6.72144	0.378719	52.7449	0.152034	58921
638	吉安县	43	2019	3	0.624491	0.0251971	0.506788	0.408332	0.200817	8.78794	0.455045	51.5229	0.0956783	41738
639	吉水县	44	2019	3	0.66768	0.0268553	0.446472	0.502888	0.242974	7.6372	0.291861	50.8593	0.118347	33799
640	峡江县	45	2019	3	0.619301	0.0211264	0.548441	0.540721	0.197574	6.44163	0.366983	48.7313	0.137687	39362
641	新干县	46	2019	3	0.657288	0.0179141	0.526239	0.341192	0.193643	9.81633	0.425192	47.3702	0.102831	49183
642	永丰县	47	2019	3	0.543516	0.0240499	0.428728	0.545891	0.290649	12.7238	0.342636	47.5706	0.117621	41192
643	泰和县	48	2019	3	0.732644	0.0242465	0.542984	0.840671	0.214876	10.706	0.37434	49.2178	0.119409	37658
644	遂川县	49	2019	3	0.540684	0.0398659	0.513637	0.403958	0.273869	4.34336	0.411829	38.6571	0.221697	29781
645	万安县	50	2019	3	0.530345	0.0441503	0.626449	0.548825	0.257921	6.87751	0.44015	43.219	0.266803	28523
646	安福县	51	2019	3	0.698815	0.0225278	0.564641	0.85546	0.191619	7.44371	0.364271	43.2449	0.118141	39301
647	永新县	52	2019	3	0.711928	0.0330509	0.584464	0.2972	0.206127	6.59974	0.454514	50.1613	0.137147	22262
648	井冈山市	53	2019	5	0.737546	0.0336121	0.412345	0.349839	0.116643	4.58722	0.40302	60.9756	0.436785	43194
649	袁州区	54	2019	2	0.908448	0.00509606	0.688657	0.156637	0.157891	9.73563	0.430276	64.25	0.116931	40377
650	奉新县	55	2019	2	0.647914	0.0123656	0.486748	0.934456	0.296324	12.0349	0.386333	58.54	0.103706	57384
651	万载县	56	2019	2	0.664895	0.00746805	0.492647	0.20838	0.140706	10.2485	0.352662	49.79	0.158567	41196
652	上高县	57	2019	2	0.820202	0.0155281	0.398126	0.368513	0.226215	15.5672	0.581259	56.57	0.104085	64764
653	宜丰县	58	2019	2	0.583247	0.0100773	0.656889	0.456465	0.25373	13.916	0.429903	59.35	0.0960854	52491
654	靖安县	59	2019	5	0.653683	0.00628978	0.396176	0.319761	0.145371	19.5394	0.48618	53.49	0.170304	42940
655	铜鼓县	60	2019	5	0.473256	0.00383235	0.453983	0.229237	0.207904	20.9179	0.53332	53.06	0.281826	39568
656	丰城市	61	2019	2	0.700682	0.00619486	0.469865	0.499609	0.23227	7.40216	0.252292	45.49	0.122322	37862
657	樟树市	62	2019	2	0.809606	0.0137376	0.559882	0.414759	0.228363	7.96436	0.338446	54	0.0862297	72428
658	高安市	63	2019	2	0.742753	0.0119412	0.570841	0.530076	0.204323	6.31647	0.449233	53.93	0.119449	53525
659	临川区	64	2019	2	0.348734	0.0267661	0.372801	0.385318	0.300262	11.8085	0.355784	59.11	0.136805	41599
660	东乡区	65	2019	2	0.724425	0.0287612	0.573668	0.472065	0.189011	11.1857	0.357994	43.34	0.173276	38852
661	南城县	66	2019	2	0.822117	0.0221642	0.474783	0.442319	0.163725	9.99851	0.387785	65.43	0.14429	46873
662	黎川县	67	2019	2	0.565854	0.0245737	0.420386	0.431158	0.202938	11.1025	0.380845	57.68	0.181359	34482
663	南丰县	68	2019	2	0.278753	0.0175665	0.108738	0.293563	0.907091	9.14214	0.400782	56.37	0.0753201	46248
664	崇仁县	69	2019	2	0.599805	0.0167278	0.418716	0.334868	0.304124	13.7272	0.349441	76.45	0.107781	35529
665	乐安县	70	2019	2	0.570477	0.0242018	0.650209	0.235181	0.216641	10.9992	0.380948	62.62	0.24699	19944
666	宜黄县	71	2019	2	0.566375	0.0214154	0.470753	0.493734	0.194925	8.71239	0.342092	74.78	0.189181	35379
667	金溪县	72	2019	2	0.457949	0.0184696	0.528442	0.57123	0.39173	10.2174	0.426848	62.15	0.149613	30465
668	资溪县	73	2019	5	0.581519	0.0240547	0.381139	0.535756	0.24643	8.38841	0.373288	55.14	0.289166	37354
669	广昌县	74	2019	5	0.458964	0.0199702	0.215082	0.4219	0.30636	9.31652	0.408512	55.77	0.225731	31978
670	广丰区	75	2019	1	0.6059	0.0201705	0.21382	0.420547	0.144535	7.71313	0.354335	60.89	0.213523	56179
671	广信区	76	2019	1	0.594387	0.0112135	0.191281	0.534143	0.195	5.38951	0.355807	52.65	0.180635	38422
672	玉山县	77	2019	1	0.587212	0.0278743	0.362218	0.54133	0.196188	9.0507	0.362883	55.15	0.183035	36303
673	铅山县	78	2019	1	0.387358	0.0135464	0.298823	0.665989	0.411397	9.28649	0.315528	52.46	0.176714	34560
674	横峰县	79	2019	5	0.568602	0.0464097	0.722494	0.716264	0.231174	7.64388	0.255362	53.22	0.318857	40445
675	弋阳县	80	2019	1	0.480615	0.012402	0.40669	0.579167	0.273581	6.09767	0.347082	49.8	0.136842	33286
676	余干县	81	2019	1	0.5098	0.0307167	0.593144	0.792952	0.274271	7.58994	0.360063	47.47	0.10167	21587
677	鄱阳县	82	2019	1	0.598259	0.0269513	0.58038	0.813099	0.19291	5.54376	0.34932	45.96	0.106434	18105
678	万年县	83	2019	1	0.526536	0.0142691	0.448485	0.712277	0.198692	5.28811	0.333528	53.41	0.186271	44494
679	婺源县	84	2019	5	0.463731	0.0173147	0.319098	0.87675	0.241457	10.5261	0.354014	50.15	0.24017	38044
680	德兴市	85	2019	5	0.481592	0.0157909	0.175007	0.434585	0.201889	8.11732	0.334971	62.28	0.204777	50870
681	新建区	1	2020	2	0.726971	0.0371755	0.372059	0.531008	0.373381	10.075	0.386933	30.24	0.0650705	67861.7
682	南昌县	2	2020	2	0.780559	0.0324374	0.446123	0.435549	0.387031	12.3245	0.353645	31.56	0.198098	105012
683	安义县	3	2020	2	0.629406	0.0702826	0.551204	0.536609	0.375929	12.9487	0.350843	30.79	0.259697	41591.3
684	进贤县	4	2020	2	0.643587	0.0235984	0.386075	0.502096	0.298452	8.95031	0.348149	32.31	0.0865784	50802.7
685	浮梁县	5	2020	1	0.432997	0.0185477	0.166997	0.299427	0.226042	18.3118	0.372224	62.63	0.0740645	50594
686	乐平市	6	2020	1	0.492489	0.0178846	0.252142	0.330965	0.250192	12.9406	0.326981	60.63	0.0877223	41113
687	湘东区	7	2020	4	0.601604	0.00393863	0.263392	0.349387	0.276234	8.91632	0.346654	63.3002	0.121205	41523
688	莲花县	8	2020	4	0.782907	0.00739764	0.530514	0.513195	0.238737	10.5566	0.404009	48.9902	0.315698	29348
689	上栗县	9	2020	4	0.533278	0.00841796	0.298358	0.35044	0.27477	6.80482	0.359215	48.34	0.13734	38845
690	芦溪县	10	2020	4	0.57866	0.00806109	0.232311	0.503586	0.254991	8.05711	0.344096	52.9397	0.135773	44344
691	柴桑区	11	2020	5	0.554915	0.0286545	0.181037	0.445767	0.301953	4.2927	0.366566	63	0.116839	66515
692	武宁县	12	2020	1	0.376501	0.0260191	0.396375	0.2613	0.245832	9.81758	0.366566	51.44	0.113522	55078
693	修水县	13	2020	1	0.36287	0.0280739	0.390612	0.199773	0.26739	7.64274	0.366566	48.81	0.16672	36163
694	永修县	14	2020	1	0.458125	0.0233146	0.287346	0.399051	0.486461	10.6215	0.366566	58.51	0.124452	80924
695	德安县	15	2020	5	0.446844	0.024423	0.511101	0.522714	0.196991	8.22922	0.366566	66.38	0.21835	89551
696	都昌县	16	2020	1	0.567631	0.0175394	0.486352	0.297276	0.153576	15.714	0.366566	41.83	0.133678	37347
697	湖口县	17	2020	5	0.414605	0.0237286	0.28555	0.439779	0.356072	3.98809	0.366566	54.59	0.149913	107852
698	彭泽县	18	2020	5	0.329246	0.0307655	0.214433	0.473688	0.405491	6.36275	0.366566	53.52	0.115584	61204
699	瑞昌市	19	2020	5	0.419805	0.0461768	0.229512	0.359145	0.325351	17.2979	0.366566	61.09	0.154166	66176
700	庐山市	20	2020	5	0.36416	0.020457	0.411957	0.245305	0.268066	4.72847	0.366566	60.19	0.234151	62620
701	渝水区	21	2020	2	0.492865	0.0385975	0.504879	0.28019	0.363553	14.346	0.384978	77.2795	0.10337	65516
702	分宜县	22	2020	2	0.586982	0.0385992	0.50488	0.483464	0.187359	9.47108	0.384979	61.1277	0.110861	68511
703	余江区	23	2020	1	0.684176	0.0173367	0.302252	0.641067	0.26296	7.53727	0.515374	52.99	0.0884915	50228
704	贵溪市	24	2020	1	0.572171	0.0233599	0.334377	0.383578	0.215502	9.55595	0.501579	54.39	0.0801278	93455
705	南康区	25	2020	3	0.478208	0.0198127	0.410544	0.178514	0.28211	10.8576	0.310602	33.8643	0.233251	41251
706	赣县区	26	2020	3	0.277932	0.0175208	0.261701	0.232527	0.371326	9.19696	0.311901	22.6622	0.201138	38106
707	信丰县	27	2020	3	0.302797	0.0150709	0.301237	0.299749	0.327305	9.82284	0.340698	21.8702	0.116086	35914
708	大余县	28	2020	5	0.340261	0.0209373	0.269715	0.170183	0.396374	23.6912	0.315898	50.0637	0.194226	48951
709	上犹县	29	2020	5	0.411877	0.0155015	0.334568	0.170409	0.326901	13.3875	0.359696	19.7403	0.172756	32590
710	崇义县	30	2020	5	0.318542	0.0184324	0.219052	0.246356	0.609491	10.609	0.381899	22.7521	0.220518	52311
711	安远县	31	2020	5	0.176889	0.0161574	0.170247	0.222712	0.374359	9.48166	0.3145	23.7253	0.138614	22589
712	龙南县	32	2020	5	0.305863	0.017398	0.167821	0.222519	0.367205	9.83672	0.312702	48.7735	0.196001	61032
713	定南县	33	2020	5	0.349549	0.0172966	0.433865	0.120369	0.278423	13.4085	0.309108	27.8329	0.223639	55301
714	全南县	34	2020	5	0.331137	0.0136681	0.08995	0.292244	0.371599	15.1642	0.312602	34.1835	0.199339	44700
715	宁都县	35	2020	3	0.390353	0.0151246	0.365096	0.48882	0.339073	7.56186	0.348999	25.1193	0.104571	26235
716	于都县	36	2020	3	0.297549	0.0171329	0.37001	0.23005	0.268805	6.62652	0.311301	24.3843	0.188381	37833
717	兴国县	37	2020	3	0.367958	0.0157446	0.408183	0.348847	0.285732	7.85002	0.334799	25.2597	0.141082	33664
718	会昌县	38	2020	3	0.340638	0.0154802	0.257857	0.350417	0.39196	4.58453	0.3306	26.8165	0.149913	36309
719	寻乌县	39	2020	5	0.258366	0.0174594	0.145903	0.12107	0.301224	21.2863	0.3494	24.0588	0.109099	31164
720	石城县	40	2020	5	0.299017	0.015752	0.267139	0.263387	0.234612	8.89288	0.360901	24.5761	0.15588	25327
721	瑞金市	41	2020	3	0.428642	0.0172335	0.375074	0.197933	0.282847	8.9836	0.3447	27.3416	0.187947	33920
722	青原区	42	2020	3	0.667545	0.0354067	0.446045	0.376976	0.176704	7.30731	0.384768	54.5681	0.16098	52558
723	吉安县	43	2020	3	0.615118	0.0224768	0.498791	0.448715	0.215363	9.56997	0.49549	53.1516	0.10327	50688
724	吉水县	44	2020	3	0.725458	0.0270486	0.456915	0.516053	0.251247	7.84688	0.29929	51.8132	0.124918	42487
725	峡江县	45	2020	3	0.591998	0.0213737	0.53099	0.530726	0.211951	6.77834	0.375466	49.7333	0.141385	51233
726	新干县	46	2020	3	0.723124	0.0172262	0.524454	0.451613	0.17716	9.10461	0.444224	49.2136	0.115973	60544
727	永丰县	47	2020	3	0.550352	0.0240838	0.411887	0.642886	0.289058	11.3946	0.353068	48.7516	0.122951	48851
728	泰和县	48	2020	3	0.76262	0.0223834	0.533543	0.73536	0.198475	12.32	0.411189	50.8015	0.107768	43018
729	遂川县	49	2020	3	0.594052	0.038921	0.518544	0.311647	0.256246	6.66564	0.436748	39.7306	0.211519	33312
730	万安县	50	2020	3	0.517801	0.0433258	0.593779	0.350577	0.27253	11.6234	0.461483	44.5418	0.261017	36681
731	安福县	51	2020	3	0.709427	0.022083	0.54223	0.688681	0.19225	9.65103	0.379125	44.5153	0.124763	49278
732	永新县	52	2020	3	0.861431	0.03165	0.563447	0.294019	0.144811	7.47339	0.482901	51.4213	0.147976	28894
733	井冈山市	53	2020	5	0.905078	0.0380254	0.413759	0.174339	0.0918714	10.1965	0.344964	62.3077	0.412744	48415
734	袁州区	54	2020	2	0.870975	0.00808396	0.906965	0.155292	0.170179	10.5417	0.363801	65.77	0.120921	40842
735	奉新县	55	2020	2	0.662603	0.0179783	0.448789	0.898166	0.285657	12.5903	0.381353	60.29	0.118449	70815
736	万载县	56	2020	2	0.689603	0.00807297	0.501647	0.205483	0.139005	10.7269	0.340118	51.25	0.157575	42985
737	上高县	57	2020	2	0.877818	0.0129942	0.343526	0.363262	0.223539	16.3075	0.502576	58.43	0.104867	65654
738	宜丰县	58	2020	2	0.603684	0.0149083	0.655679	0.449828	0.248564	14.6042	0.457279	61.2	0.096815	60791
739	靖安县	59	2020	5	0.835869	0.010882	0.400201	0.318099	0.136577	20.4528	0.475346	55.21	0.166904	54473
740	铜鼓县	60	2020	5	0.565142	0.00633366	0.46784	0.251928	0.179494	22.0546	0.51649	54.5	0.297555	48446
741	丰城市	61	2020	2	0.74049	0.0105802	0.465259	0.507459	0.219362	7.84923	0.260507	47.06	0.145108	49568
742	樟树市	62	2020	2	0.900162	0.0142481	0.492478	0.476525	0.215429	8.72422	0.396602	55.87	0.0971353	86819
743	高安市	63	2020	2	0.860502	0.0209492	0.581863	0.861455	0.201316	6.61269	0.384572	55.52	0.117563	62574
744	临川区	64	2020	2	0.398102	0.0294048	0.319088	0.439036	0.255638	11.873	0.326015	41.06	0.140036	44117
745	东乡区	65	2020	2	0.905223	0.0361727	0.56716	0.796558	0.158027	11.1198	0.408311	56.55	0.184034	48071
746	南城县	66	2020	2	0.882711	0.0212848	0.432357	0.65352	0.154833	10.1536	0.386728	35.86	0.164868	53228
747	黎川县	67	2020	2	0.724356	0.0235676	0.413228	0.606387	0.187655	11.8074	0.387614	41.78	0.209731	41357
748	南丰县	68	2020	2	0.32175	0.0178607	0.0727712	0.810524	0.929501	8.81857	0.412928	43.57	0.080495	52194
749	崇仁县	69	2020	2	0.711065	0.0149279	0.451472	0.551278	0.267845	14.2625	0.35047	25.9	0.114687	44166
750	乐安县	70	2020	2	0.662165	0.0251204	0.681008	0.270712	0.197875	11.3102	0.377003	37.08	0.25624	24520
751	宜黄县	71	2020	2	0.658555	0.0204235	0.47508	0.873735	0.187549	9.02134	0.341485	26.75	0.211434	42464
752	金溪县	72	2020	2	0.511122	0.0175214	0.520384	0.756563	0.341289	10.4554	0.426496	37.46	0.170802	37449
753	资溪县	73	2020	5	0.688855	0.0233765	0.421982	0.923659	0.223881	8.51984	0.373007	44.51	0.336331	46519
754	广昌县	74	2020	5	0.525477	0.0191872	0.219059	0.519746	0.276549	9.69594	0.388204	42.6	0.257676	39953
755	广丰区	75	2020	1	0.608962	0.0189001	0.204266	0.445484	0.148333	8.04296	0.349787	60.57	0.191315	58356
756	广信区	76	2020	1	0.704378	0.0104729	0.218631	0.556096	0.168282	5.69441	0.342797	59.05	0.188113	38857
757	玉山县	77	2020	1	0.623532	0.0208922	0.447761	0.569268	0.191563	9.49903	0.361993	58.87	0.195599	43239
758	铅山县	78	2020	1	0.446165	0.0187899	0.358081	0.689904	0.364117	9.77567	0.343655	56.66	0.183257	41299
759	横峰县	79	2020	5	0.620135	0.041819	0.855238	0.719987	0.206097	8.32817	0.403126	56.4	0.294453	46166
760	弋阳县	80	2020	1	0.526124	0.0116227	0.418624	0.593491	0.260152	6.39349	0.344136	50.62	0.139073	37698
761	余干县	81	2020	1	0.543255	0.0357166	0.531056	0.857674	0.255012	7.9878	0.351832	45.24	0.0997698	24696
762	鄱阳县	82	2020	1	0.661797	0.0226564	0.529886	0.859416	0.175861	5.87206	0.346683	40.74	0.110237	21490
763	万年县	83	2020	1	0.572039	0.0146205	0.535209	0.728765	0.186603	5.41493	0.45644	48.09	0.193038	48728
764	婺源县	84	2020	5	0.502212	0.0170749	0.366687	0.924106	0.233435	10.8368	0.292482	52.03	0.268304	42821
765	德兴市	85	2020	5	0.517927	0.0229917	0.195793	0.463915	0.191719	8.38415	0.333372	62.54	0.220151	56514
766	新建区	1	2021	2	0.841141	0.0641586	0.411611	0.527467	0.366373	10.693	0.381909	32.04	0.0840058	69048.7
767	南昌县	2	2021	2	0.834706	0.0375455	0.451546	0.44835	0.371387	12.717	0.347742	33.48	0.198766	115965
768	安义县	3	2021	2	0.648069	0.0931239	0.558123	0.535397	0.368344	13.0804	0.342537	30.61	0.268795	42933.3
769	进贤县	4	2021	2	0.661482	0.0268932	0.392321	0.495027	0.294533	9.50521	0.346176	27.79	0.0827858	54654.7
770	浮梁县	5	2021	1	0.454861	0.0204268	0.163527	0.327545	0.220834	19.0089	0.362316	63.87	0.0676517	58557.2
771	乐平市	6	2021	1	0.517943	0.0199208	0.22159	0.364309	0.242385	13.3915	0.341752	62.19	0.0881547	47120.5
772	湘东区	7	2021	4	0.635199	0.00575932	0.242065	0.362976	0.268836	9.26882	0.339435	64.2944	0.13181	48065
773	莲花县	8	2021	4	0.790885	0.0116214	0.536604	0.500642	0.231477	11.3982	0.395861	50.2264	0.310532	33644
774	上栗县	9	2021	4	0.550954	0.0124754	0.254374	0.394842	0.26906	6.94748	0.349915	49.4051	0.13837	44959
775	芦溪县	10	2021	4	0.636618	0.0121791	0.201462	0.51315	0.234078	8.36677	0.337783	54.1378	0.136691	50790
776	柴桑区	11	2021	5	0.720509	0.033169	0.21527	0.456372	0.264173	4.45331	0.359072	63.8	0.0985857	77798
777	武宁县	12	2021	1	0.396752	0.0307883	0.392905	0.281454	0.239563	9.86083	0.359072	52.09	0.123816	64892
778	修水县	13	2021	1	0.374798	0.0322377	0.332859	0.208442	0.256414	8.33759	0.359072	49.5	0.133689	41788
779	永修县	14	2021	1	0.523816	0.0258604	0.293519	0.460562	0.373061	11.0659	0.359072	59.2	0.119554	95783
780	德安县	15	2021	5	0.457407	0.0292454	0.296358	0.560162	0.200886	8.33281	0.359072	67.02	0.185808	104708
781	都昌县	16	2021	1	0.714225	0.0198485	0.452982	0.327801	0.131328	15.8152	0.359072	42.51	0.09093	44080
782	湖口县	17	2021	5	0.448743	0.0267907	0.291763	0.459543	0.336243	4.0918	0.359072	55.28	0.159981	127407
783	彭泽县	18	2021	5	0.362027	0.0350907	0.192369	0.492873	0.41898	6.62765	0.359072	54.23	0.104998	72295
784	瑞昌市	19	2021	5	0.470496	0.0524765	0.275798	0.370615	0.300836	17.6504	0.359072	61.76	0.132253	77632
785	庐山市	20	2021	5	0.396229	0.0241965	0.408752	0.264413	0.249527	4.99969	0.359072	60.84	0.246665	72515
786	渝水区	21	2021	2	0.510993	0.0466936	0.584487	0.313206	0.354334	14.878	0.383929	77.6139	0.0768465	75600
787	分宜县	22	2021	2	0.583253	0.0465934	0.584486	0.598284	0.197796	8.81647	0.383931	62.38	0.0856219	78692
788	余江区	23	2021	1	1.03109	0.019236	0.272678	0.664081	0.220142	8.75346	0.474717	54.48	0.148	58777
789	贵溪市	24	2021	1	0.708487	0.0293409	0.316436	1.01044	0.19924	9.6502	0.477596	55.46	0.110297	109590
790	南康区	25	2021	3	0.465065	0.0194038	0.41055	0.181008	0.297399	11.3837	0.3106	33.9089	0.23616	47576
791	赣县区	26	2021	3	0.294113	0.0175472	0.261704	0.234024	0.339855	9.57871	0.320301	23.3096	0.166302	41208
792	信丰县	27	2021	3	0.319669	0.0176069	0.301236	0.302758	0.302024	10.0802	0.345	22.1949	0.0967896	38879
793	大余县	28	2021	5	0.348499	0.0247077	0.269737	0.170348	0.382689	24.1206	0.320701	49.9122	0.171158	50012
794	上犹县	29	2021	5	0.447904	0.0186347	0.334561	0.173578	0.299123	13.9175	0.340004	20.6921	0.170139	38012
795	崇义县	30	2021	5	0.356355	0.0218278	0.219053	0.25434	0.531926	11.0628	0.386494	23.5135	0.216577	58011
796	安远县	31	2021	5	0.183742	0.0193358	0.170246	0.224906	0.352769	9.88109	0.3034	24.78	0.122429	25010
797	龙南县	32	2021	5	0.326657	0.0199178	0.167809	0.227448	0.343665	10.2588	0.321604	48.8052	0.198859	65028
798	定南县	33	2021	5	0.388821	0.0205357	0.433886	0.121359	0.248733	13.6332	0.313697	29.2513	0.227538	58706
799	全南县	34	2021	5	0.346958	0.0162698	0.089944	0.294233	0.356537	15.672	0.3126	34.9156	0.191911	50354
800	宁都县	35	2021	3	0.401607	0.0176988	0.365094	0.535168	0.335054	7.90392	0.3409	26.0901	0.0973713	29486
801	于都县	36	2021	3	0.314119	0.0201189	0.370013	0.234602	0.251758	6.75135	0.314702	24.4527	0.166067	46203
802	兴国县	37	2021	3	0.38294	0.0184489	0.408185	0.366109	0.279011	8.14882	0.3414	26.0992	0.131661	42560
803	会昌县	38	2021	3	0.362588	0.0184683	0.257859	0.386478	0.374123	4.92327	0.330599	28.2391	0.141314	40056
804	寻乌县	39	2021	5	0.277478	0.0203684	0.145904	0.127158	0.289109	21.6769	0.3605	24.4706	0.104723	34897
805	石城县	40	2021	5	0.320973	0.0186173	0.267132	0.266729	0.208091	9.13927	0.362001	25.8755	0.137393	28440
806	瑞金市	41	2021	3	0.451235	0.0203143	0.375065	0.199592	0.264124	9.37083	0.352302	28.1007	0.189698	38625
807	青原区	42	2021	3	0.695684	0.0438863	0.435372	0.630304	0.172951	4.75761	0.394169	55.61	0.137943	60805
808	吉安县	43	2021	3	0.636304	0.0332767	0.495818	0.946618	0.212182	5.59732	0.468603	54.0632	0.0886934	59195
809	吉水县	44	2021	3	0.790242	0.0349456	0.459489	0.92078	0.248671	4.62946	0.297352	52.6762	0.106627	50401
810	峡江县	45	2021	3	0.614994	0.0283466	0.50833	0.882472	0.207347	4.45544	0.373094	50.8544	0.134073	62574
811	新干县	46	2021	3	0.896425	0.0256173	0.394275	0.935528	0.171064	4.8398	0.428055	50.3735	0.114471	71946
812	永丰县	47	2021	3	0.564921	0.0318473	0.405494	1.27012	0.28174	6.12005	0.358019	49.5965	0.1134	54690
813	泰和县	48	2021	3	0.807376	0.0315133	0.490663	1.47125	0.195582	6.2323	0.3994	51.8085	0.100345	50621
814	遂川县	49	2021	3	0.60882	0.0492954	0.497974	0.759866	0.253548	2.9522	0.430238	40.9377	0.191925	39375
815	万安县	50	2021	3	0.550073	0.0531917	0.440681	0.638651	0.269376	6.67107	0.465189	45.6291	0.256271	44121
816	安福县	51	2021	3	0.761682	0.0301195	0.50324	1.41682	0.187527	4.91844	0.374332	45.5759	0.121645	59060
817	永新县	52	2021	3	0.980982	0.0419083	0.579094	0.612735	0.143482	4.03647	0.481901	52.3474	0.141213	34475
818	井冈山市	53	2021	5	0.954838	0.0466694	0.355499	0.456739	0.0884929	4.45354	0.343529	63.1815	0.391228	56725
819	袁州区	54	2021	2	0.960709	0.00961978	0.743264	0.152998	0.165858	11.0458	0.405408	66.8	0.118699	46106.8
820	奉新县	55	2021	2	0.679509	0.0198733	0.481463	0.892964	0.279655	13.1276	0.374256	61.22	0.114306	83188.6
821	万载县	56	2021	2	0.743949	0.0102734	0.529068	0.206468	0.135189	11.1711	0.350232	52.18	0.152998	49270.3
822	上高县	57	2021	2	0.964729	0.0192095	0.445915	0.370328	0.21539	16.9564	0.564629	59.36	0.102053	75206.5
823	宜丰县	58	2021	2	0.636845	0.0156501	0.68722	0.52307	0.244125	15.309	0.437641	62.24	0.0957075	70633.6
824	靖安县	59	2021	5	0.872678	0.0112383	0.481328	0.326259	0.139334	21.2764	0.49309	56.31	0.159026	64139.2
825	铜鼓县	60	2021	5	0.597339	0.00644977	0.469672	0.256237	0.170997	23.0416	0.532929	55.56	0.281496	56221.8
826	丰城市	61	2021	2	0.81171	0.00994551	0.540739	0.529482	0.215801	8.16019	0.235189	48.11	0.138675	58345.8
827	樟树市	62	2021	2	0.961096	0.0181201	0.575495	0.531675	0.211861	9.15616	0.354052	56.8	0.0953848	102356
828	高安市	63	2021	2	0.948102	0.0225087	0.707855	0.900684	0.198316	6.88079	0.443835	56.46	0.116076	72486
829	临川区	64	2021	2	0.419409	0.0417852	0.319087	0.509806	0.249039	11.9369	0.413735	41.29	0.111799	50089
830	东乡区	65	2021	2	0.966654	0.0419345	0.57221	0.841654	0.154093	11.0543	0.472484	56.54	0.185945	56070
831	南城县	66	2021	2	0.964555	0.025053	0.410145	1.00231	0.152604	10.304	0.376001	36.21	0.149969	61666
832	黎川县	67	2021	2	0.893175	0.0350771	0.413424	0.640381	0.173878	12.5048	0.399892	41.65	0.190902	47859
833	南丰县	68	2021	2	0.293849	0.018516	0.0470673	0.469026	0.956743	8.4956	0.412932	43.52	0.0679523	60067
834	崇仁县	69	2021	2	0.826764	0.0237727	0.440202	0.599763	0.259365	14.7869	0.352271	25.98	0.103609	50745
835	乐安县	70	2021	2	0.752128	0.033669	0.715789	0.531913	0.187025	11.6184	0.369805	37.04	0.225416	28233
836	宜黄县	71	2021	2	0.690766	0.0236063	0.469941	0.913694	0.179859	9.32076	0.340029	29.43	0.190658	50050
837	金溪县	72	2021	2	0.569214	0.0264083	0.490329	1.03699	0.313555	10.6838	0.440777	37.4	0.150505	42932
838	资溪县	73	2021	5	0.645642	0.0274235	0.428577	0.495045	0.171726	8.65099	0.375259	44.21	0.324496	54278
839	广昌县	74	2021	5	0.555739	0.0220767	0.217904	0.558788	0.269236	10.065	0.397732	42.53	0.205724	46914
840	广丰区	75	2021	1	0.638682	0.0207983	0.189946	0.480032	0.140126	8.39512	0.346801	61.59	0.190247	71444
841	广信区	76	2021	1	0.749641	0.0124172	0.178999	0.608911	0.162102	5.97233	0.346218	54.86	0.171289	45172
842	玉山县	77	2021	1	0.660285	0.0237184	0.442618	0.598335	0.182269	9.92672	0.358705	60	0.175258	51367
843	铅山县	78	2021	1	0.469055	0.021947	0.350144	0.75982	0.342729	10.3	0.344529	57.45	0.166213	47520
844	横峰县	79	2021	5	0.799757	0.0520543	0.661275	0.862863	0.177733	9.11341	0.408715	57.35	0.280557	54043
845	弋阳县	80	2021	1	0.552048	0.0136788	0.407458	0.682119	0.251099	6.66315	0.344608	51.64	0.142134	41940
846	余干县	81	2021	1	0.561798	0.0375574	0.488203	0.866177	0.248252	8.43963	0.352621	46.26	0.0797689	28515
847	鄱阳县	82	2021	1	0.688689	0.0259805	0.500963	0.900976	0.169578	6.13543	0.340457	41.78	0.0917926	24854
848	万年县	83	2021	1	0.605997	0.0176393	0.39301	0.881198	0.176245	5.55484	0.454812	49.08	0.182986	56001
849	婺源县	84	2021	5	0.519992	0.0198449	0.332052	1.00263	0.227965	11.242	0.296908	53.01	0.231792	49355
850	德兴市	85	2021	5	0.542802	0.0257415	0.18812	0.490267	0.181996	8.67129	0.330489	64.01	0.181999	65420
851	新建区	1	2022	2	1.09124	0.0774746	0.403123	0.520513	0.360903	10.9912	0.38929	35.29	0.0942898	70235.7
852	南昌县	2	2022	2	0.895962	0.0463499	0.434645	0.462283	0.352137	12.7255	0.344396	33.74	0.188842	126917
853	安义县	3	2022	2	0.690724	0.10442	0.527239	0.572228	0.339863	12.3352	0.333029	30.49	0.249197	44275.3
854	进贤县	4	2022	2	0.674261	0.0334357	0.378759	0.496193	0.289704	9.55098	0.34435	27.66	0.0791284	58506.7
855	浮梁县	5	2022	1	0.465584	0.0227038	0.16576	0.331155	0.215486	21.3041	0.369956	63.9	0.0670506	63050.4
856	乐平市	6	2022	1	0.52827	0.0230096	0.216679	0.370568	0.237786	14.4659	0.348646	63.74	0.0811012	50749
857	湘东区	7	2022	4	0.642422	0.00636901	0.215256	0.377315	0.260947	9.67968	0.330241	65.3289	0.150938	52542
858	莲花县	8	2022	4	1.00543	0.0132808	0.472959	0.500986	0.22184	12.4229	0.402389	50.9618	0.300226	36537
859	上栗县	9	2022	4	0.5934	0.0124077	0.275573	0.411881	0.232011	7.12269	0.41533	50.0914	0.163255	48495
860	芦溪县	10	2022	4	0.758606	0.0133227	0.193186	0.539858	0.193117	8.65145	0.341076	54.943	0.13727	54475
861	柴桑区	11	2022	5	1.08118	0.0368321	0.230174	0.456477	0.210516	4.63303	0.36082	64.23	0.0973295	85933
862	武宁县	12	2022	1	0.413283	0.0356337	0.389113	0.282069	0.231382	10.2636	0.36082	52.6	0.109713	70665
863	修水县	13	2022	1	0.396877	0.0351408	0.372144	0.209287	0.246657	8.97548	0.36082	50.03	0.131661	43876
864	永修县	14	2022	1	0.57027	0.0285529	0.251929	0.469643	0.263415	11.5279	0.36082	59.67	0.114177	104243
865	德安县	15	2022	5	0.508195	0.0325098	0.274011	0.576714	0.189508	8.87359	0.36082	67.42	0.190689	114783
866	都昌县	16	2022	1	1.1135	0.023458	0.435893	0.328104	0.0974206	16.4706	0.36082	43.04	0.105812	46863
867	湖口县	17	2022	5	0.649152	0.0312513	0.236171	0.462463	0.290762	4.26085	0.36082	55.76	0.154929	140457
868	彭泽县	18	2022	5	0.37662	0.0396987	0.238431	0.500984	0.375663	6.88665	0.36082	54.72	0.0973924	78223
869	瑞昌市	19	2022	5	0.509466	0.0574743	0.243925	0.378846	0.27	18.2843	0.36082	62.16	0.133168	84778
870	庐山市	20	2022	5	0.459947	0.0272843	0.451355	0.262865	0.218434	5.2626	0.36082	61.27	0.220608	77508
871	渝水区	21	2022	2	0.525682	0.0554937	0.584483	0.390442	0.346799	13.2476	0.350523	77.6558	0.0749507	110223
872	分宜县	22	2022	2	0.627352	0.0502996	0.584485	0.638917	0.188266	8.99511	0.410085	63.5848	0.0973594	83492
873	余江区	23	2022	1	0.923484	0.0215571	0.225997	0.673015	0.234829	10.5811	0.414805	55.51	0.127099	64563
874	贵溪市	24	2022	1	0.755108	0.0370504	0.359233	1.01379	0.192592	10.7938	0.58815	55.96	0.136678	118649
875	南康区	25	2022	3	0.482456	0.0223071	0.403649	0.185007	0.284769	11.8107	0.302999	31.2922	0.200249	53507
876	赣县区	26	2022	3	0.313669	0.0202499	0.256372	0.235746	0.309014	10.2121	0.314	55.2599	0.172374	45605
877	信丰县	27	2022	3	0.34271	0.0202896	0.296039	0.30473	0.272402	10.4877	0.342001	54.0601	0.100619	44511
878	大余县	28	2022	5	0.357365	0.0283716	0.264357	0.170303	0.36764	25.0283	0.317	55.3498	0.148664	51480
879	上犹县	29	2022	5	0.433467	0.0215317	0.328674	0.176743	0.313514	15.0065	0.327004	49.9	0.156003	41816
880	崇义县	30	2022	5	0.371008	0.0253215	0.214372	0.262197	0.520814	11.456	0.381005	48.5599	0.186101	62384
881	安远县	31	2022	5	0.188249	0.0224268	0.1662	0.227144	0.341811	10.4245	0.295002	47.8199	0.118982	31977
882	龙南县	32	2022	5	0.33657	0.0230974	0.164269	0.240339	0.336705	10.6714	0.316003	65.96	0.193198	70161
883	定南县	33	2022	5	0.384835	0.0238433	0.427219	0.12222	0.261089	14.0008	0.293998	64.8398	0.207041	61005
884	全南县	34	2022	5	0.363562	0.0187068	0.0885213	0.300706	0.340602	16.1956	0.311998	56.2497	0.138133	63129
885	宁都县	35	2022	3	0.424774	0.0201812	0.35904	0.593688	0.319139	8.65687	0.343	50.76	0.0897041	37912
886	于都县	36	2022	3	0.319874	0.0232672	0.363597	0.23976	0.246065	7.0118	0.328002	45.4199	0.159803	51002
887	兴国县	37	2022	3	0.400638	0.021204	0.401439	0.385654	0.266661	8.61746	0.331999	46.6799	0.11645	49362
888	会昌县	38	2022	3	0.38126	0.0213744	0.25243	0.425906	0.363706	5.42541	0.325998	55.9398	0.130492	48893
889	寻乌县	39	2022	5	0.288212	0.023365	0.142664	0.133731	0.286212	22.3414	0.341001	52.3498	0.102629	44627
890	石城县	40	2022	5	0.329376	0.0216877	0.261773	0.270076	0.202946	9.52627	0.345001	49.94	0.141439	36779
891	瑞金市	41	2022	3	0.454915	0.0234546	0.368652	0.202134	0.26916	9.78517	0.385999	51.8001	0.15301	42113
892	青原区	42	2022	3	0.715529	0.0515729	0.420594	0.721381	0.1687	4.78399	0.393708	56.2824	0.164362	64664
893	吉安县	43	2022	3	0.646325	0.0393698	0.43578	1.03485	0.209023	5.48914	0.491878	54.4086	0.0972371	64238
894	吉水县	44	2022	3	1.60033	0.0414158	0.447159	11.3913	0.249686	4.05085	0.295091	53.4074	0.108598	55784
895	峡江县	45	2022	3	0.630094	0.0346799	0.471287	1.08349	0.204161	3.91805	0.370476	51.2667	0.130284	69059
896	新干县	46	2022	3	1.00385	0.0314295	0.381734	1.2	0.169084	4.03029	0.425512	51.0654	0.110931	79826
897	永丰县	47	2022	3	0.574014	0.0385343	0.38686	1.27556	0.273233	6.4606	0.355673	49.8827	0.10828	59278
898	泰和县	48	2022	3	1.00198	0.0384632	0.451468	1.36858	0.191852	7.13978	0.395206	52.4289	0.103304	55431
899	遂川县	49	2022	3	0.62438	0.0576844	0.457059	0.675378	0.249649	3.58365	0.431513	41.67	0.192403	43462
900	万安县	50	2022	3	0.585262	0.0559949	0.435004	0.74755	0.256566	5.9957	0.507266	46.2687	0.242431	49846
901	安福县	51	2022	3	0.7998	0.037196	0.431834	1.39441	0.183018	5.32779	0.380781	46.2649	0.106997	65839
902	永新县	52	2022	3	1.00513	0.049994	0.528131	0.634138	0.142597	4.26462	0.476578	52.8307	0.147241	38242
903	井冈山市	53	2022	5	1.04818	0.0534857	0.347177	0.698737	0.0859676	3.25359	0.349314	63.6716	0.407254	64505
904	袁州区	54	2022	2	1.0198	0.0104416	0.464822	0.154822	0.162747	11.2518	0.403027	67.4498	0.112289	49601.2
905	奉新县	55	2022	2	0.694281	0.0229577	0.381724	0.895674	0.271198	13.5794	0.376216	61.8499	0.112547	91383.1
906	万载县	56	2022	2	0.812203	0.0115137	0.442543	0.208292	0.130523	11.9135	0.356201	52.8797	0.149134	53758.2
907	上高县	57	2022	2	1.00834	0.0216957	0.345786	0.377829	0.211238	17.8903	0.561596	60.0295	0.095197	82316.9
908	宜丰县	58	2022	2	0.670742	0.0177401	0.602955	0.629203	0.239638	15.7015	0.440007	62.8198	0.0920381	77513.3
909	靖安县	59	2022	5	1.00817	0.0128641	0.369974	0.336282	0.133996	21.6091	0.493719	57.049	0.153413	69191.9
910	铜鼓县	60	2022	5	0.627384	0.00774722	0.374869	0.266877	0.160767	23.0499	0.534631	56.1889	0.274253	61424.4
911	丰城市	61	2022	2	0.824553	0.0111731	0.474662	0.55107	0.216418	8.58245	0.236074	48.6998	0.131056	63045.9
912	樟树市	62	2022	2	1.0265	0.019934	0.430417	0.602242	0.210222	9.50246	0.353323	57.4897	0.102375	112242
913	高安市	63	2022	2	1.0082	0.0259799	0.464534	0.944189	0.195128	7.14382	0.445292	57.1095	0.108824	79303.3
914	临川区	64	2022	2	0.423606	0.045606	0.299824	0.550079	0.248933	12.0003	0.407557	41.47	0.104319	54080
915	东乡区	65	2022	2	1.02191	0.046895	0.567395	0.913259	0.152025	10.9891	0.479531	56.51	0.174256	61040
916	南城县	66	2022	2	1.02897	0.0289329	0.38728	1.10323	0.149641	10.4498	0.361927	43.37	0.157127	67282
917	黎川县	67	2022	2	1.033	0.0428389	0.368355	0.669782	0.162421	13.1947	0.380148	41.75	0.175926	52772
918	南丰县	68	2022	2	0.311513	0.0205507	0.0456085	0.491215	0.904371	8.17319	0.422285	43.5	0.0697134	66559
919	崇仁县	69	2022	2	0.861395	0.0313055	0.419785	0.654569	0.252966	15.3007	0.345186	26.02	0.0995083	54816
920	乐安县	70	2022	2	0.79583	0.0379915	0.666064	0.566477	0.179594	11.9242	0.369808	36.84	0.210428	30981
921	宜黄县	71	2022	2	0.734542	0.0267825	0.403929	0.986098	0.167441	9.61101	0.340027	29.38	0.20666	54959
922	金溪县	72	2022	2	0.578323	0.0333788	0.45238	1.09993	0.309702	10.9031	0.433199	37.33	0.138048	46375
923	资溪县	73	2022	5	0.706526	0.031883	0.388765	0.545166	0.146807	8.78183	0.357296	44.1	0.301391	58603
924	广昌县	74	2022	5	0.58179	0.02832	0.265512	0.578813	0.25665	10.4239	0.390773	42.48	0.179004	52512
925	广丰区	75	2022	1	0.663499	0.0231948	0.189947	0.504928	0.135634	8.772	0.345573	62.25	0.181303	81656
926	广信区	76	2022	1	0.790399	0.0142413	0.15527	0.640978	0.155473	6.22394	0.348406	55.51	0.157938	48452
927	玉山县	77	2022	1	0.713097	0.0269424	0.433384	0.635549	0.1755	10.3465	0.357396	60.63	0.158656	56455
928	铅山县	78	2022	1	0.486343	0.0248406	0.323511	0.809404	0.332192	10.8198	0.345157	58.07	0.150606	51655
929	横峰县	79	2022	5	1.0219	0.056832	0.644375	0.921674	0.155856	9.4788	0.412795	57.97	0.261426	60120
930	弋阳县	80	2022	1	0.573613	0.0152369	0.401005	0.726991	0.244862	7.21114	0.345014	52.28	0.140797	45101
931	余干县	81	2022	1	0.578217	0.0424184	0.460461	0.917003	0.24201	8.86806	0.353017	46.92	0.0744239	31203
932	鄱阳县	82	2022	1	0.732128	0.0303749	0.474821	0.961125	0.163215	6.39127	0.338226	42.45	0.0755237	26979
933	万年县	83	2022	1	0.643162	0.0193165	0.398036	0.93615	0.164801	5.77885	0.453893	49.73	0.163368	59242
934	婺源县	84	2022	5	0.536464	0.0221841	0.27963	1.06076	0.224395	11.7244	0.298765	53.63	0.217332	53102
935	德兴市	85	2022	5	0.564433	0.0288421	0.173418	0.519769	0.172469	9.19403	0.329644	64.64	0.161726	69284

## Sheet: 全样本-4
FID	pro	id	year	group	Y	X1	X2	X3	X4	X5	X6	X7	X8	X9
1	新建区	1	2012	2	0.518505	1	1	3	2	3	3	2	1	4
2	南昌县	2	2012	2	0.540469	1	1	2	2	4	2	2	1	4
3	安义县	3	2012	2	0.445467	2	1	4	2	4	3	2	3	3
4	进贤县	4	2012	2	0.536728	1	1	3	4	3	2	2	1	3
5	浮梁县	5	2012	1	0.411792	2	3	2	4	2	1	1	1	3
6	乐平市	6	2012	1	0.467503	1	3	2	2	2	1	4	1	3
7	湘东区	7	2012	4	0.523488	1	3	2	2	4	2	4	1	4
8	莲花县	8	2012	4	0.6235	1	1	3	2	4	2	1	3	3
9	上栗县	9	2012	4	0.460249	1	1	2	2	4	3	1	1	3
10	芦溪县	10	2012	4	0.600848	1	1	2	2	4	2	1	1	4
11	柴桑区	11	2012	5	0.424448	1	3	2	4	4	2	1	1	3
12	武宁县	12	2012	1	0.425052	1	1	2	4	4	2	1	1	3
13	修水县	13	2012	1	0.339899	2	1	2	4	4	2	1	3	3
14	永修县	14	2012	1	0.420333	2	1	2	3	3	2	4	1	3
15	德安县	15	2012	5	0.465699	1	3	2	2	4	2	4	3	4
16	都昌县	16	2012	1	0.549468	1	1	2	4	4	2	2	1	3
17	湖口县	17	2012	5	0.379079	1	3	2	3	4	2	1	3	3
18	彭泽县	18	2012	5	0.278145	2	3	3	3	3	2	1	1	3
19	瑞昌市	19	2012	5	0.347896	2	3	2	2	4	2	1	3	3
20	庐山市	20	2012	5	0.439402	1	1	2	2	4	2	1	1	3
21	渝水区	21	2012	2	0.475224	2	1	2	4	4	1	3	1	3
22	分宜县	22	2012	2	0.445447	1	1	2	4	4	2	4	1	4
23	余江区	23	2012	1	0.591125	1	1	2	4	1	3	1	1	3
24	贵溪市	24	2012	1	0.394231	2	1	2	4	4	3	1	1	4
25	南康区	25	2012	3	0.427377	1	1	2	3	4	2	2	1	3
26	赣县区	26	2012	3	0.253306	1	3	2	3	4	1	2	1	3
27	信丰县	27	2012	3	0.254423	1	3	2	3	4	2	2	1	3
28	大余县	28	2012	5	0.273627	4	3	2	3	2	2	2	1	3
29	上犹县	29	2012	5	0.323042	1	1	2	3	4	2	2	3	3
30	崇义县	30	2012	5	0.287902	1	3	2	1	4	1	2	1	3
31	安远县	31	2012	5	0.218055	1	3	2	1	4	2	2	1	3
32	龙南县	32	2012	5	0.280503	1	3	2	3	2	2	2	1	3
33	定南县	33	2012	5	0.273382	1	1	2	3	2	2	2	1	3
34	全南县	34	2012	5	0.201744	1	3	2	1	2	3	2	1	3
35	宁都县	35	2012	3	0.308667	2	1	2	2	3	2	2	1	3
36	于都县	36	2012	3	0.221908	1	1	2	3	4	2	2	1	3
37	兴国县	37	2012	3	0.341896	1	1	2	2	3	1	2	1	3
38	会昌县	38	2012	3	0.234293	1	1	2	3	3	2	2	1	3
39	寻乌县	39	2012	5	0.201129	1	3	2	1	2	4	2	1	3
40	石城县	40	2012	5	0.236646	1	3	2	3	3	2	2	1	3
41	瑞金市	41	2012	3	0.343733	1	1	2	2	3	2	2	1	3
42	青原区	42	2012	3	0.644603	3	1	2	4	3	2	1	3	3
43	吉安县	43	2012	3	0.567503	1	1	2	4	4	3	1	3	3
44	吉水县	44	2012	3	0.567272	1	1	3	4	4	2	1	1	3
45	峡江县	45	2012	3	0.558673	2	1	3	4	3	1	1	3	3
46	新干县	46	2012	3	0.444734	1	1	2	4	4	2	1	3	3
47	永丰县	47	2012	3	0.520265	1	1	3	4	4	4	1	1	3
48	泰和县	48	2012	3	0.474466	1	1	3	4	4	3	1	1	3
49	遂川县	49	2012	3	0.401172	3	1	2	2	3	3	2	3	3
50	万安县	50	2012	3	0.475834	2	1	2	4	3	3	1	4	3
51	安福县	51	2012	3	0.554272	1	1	3	4	3	2	1	3	3
52	永新县	52	2012	3	0.595071	1	1	2	4	3	3	1	3	3
53	井冈山市	53	2012	5	1.06704	3	1	3	4	1	4	3	2	3
54	袁州区	54	2012	2	0.573003	1	1	2	4	4	3	4	1	3
55	奉新县	55	2012	2	0.595273	1	1	4	2	4	2	1	1	3
56	万载县	56	2012	2	0.511191	1	1	2	4	3	2	1	1	3
57	上高县	57	2012	2	0.556339	1	1	3	2	4	4	1	1	3
58	宜丰县	58	2012	2	0.579432	1	1	4	2	4	3	1	1	3
59	靖安县	59	2012	5	0.520704	1	1	2	4	2	4	1	3	3
60	铜鼓县	60	2012	5	0.308756	1	1	2	2	2	4	1	4	3
61	丰城市	61	2012	2	0.525961	1	1	2	4	3	1	1	1	3
62	樟树市	62	2012	2	0.529039	1	1	3	2	4	2	1	1	4
63	高安市	63	2012	2	0.526532	1	1	2	4	4	3	1	1	3
64	临川区	64	2012	2	0.452692	1	3	2	2	4	4	2	1	3
65	东乡区	65	2012	2	0.454713	1	1	2	2	4	3	2	1	3
66	南城县	66	2012	2	0.640319	3	1	2	4	4	3	2	1	3
67	黎川县	67	2012	2	0.432989	2	1	2	2	3	3	2	1	3
68	南丰县	68	2012	2	0.269279	1	3	2	1	4	4	2	1	3
69	崇仁县	69	2012	2	0.532269	1	1	2	3	1	2	2	1	3
70	乐安县	70	2012	2	0.478215	1	1	2	4	3	3	2	3	3
71	宜黄县	71	2012	2	0.469021	2	1	2	4	3	3	2	1	3
72	金溪县	72	2012	2	0.435444	1	1	2	2	3	3	2	1	3
73	资溪县	73	2012	5	0.525745	1	1	3	4	4	3	2	4	3
74	广昌县	74	2012	5	0.431578	1	3	3	2	4	3	2	1	3
75	广丰区	75	2012	1	0.488446	1	1	2	4	4	3	4	3	3
76	广信区	76	2012	1	0.450641	1	1	2	4	3	1	1	3	3
77	玉山县	77	2012	1	0.503817	1	1	2	4	3	3	1	3	3
78	铅山县	78	2012	1	0.378839	1	3	2	2	4	2	1	1	3
79	横峰县	79	2012	5	0.430448	2	3	2	4	3	4	1	3	3
80	弋阳县	80	2012	1	0.391497	1	1	3	2	3	2	1	1	3
81	余干县	81	2012	1	0.442722	3	2	3	2	3	2	1	1	3
82	鄱阳县	82	2012	1	0.436	1	1	3	4	3	2	1	1	3
83	万年县	83	2012	1	0.538531	2	1	3	4	1	4	1	1	3
84	婺源县	84	2012	5	0.41089	1	1	2	4	4	1	1	3	3
85	德兴市	85	2012	5	0.422138	1	1	2	4	4	2	4	4	4
86	新建区	1	2013	2	0.573338	1	3	3	2	1	2	2	1	4
87	南昌县	2	2013	2	0.60465	1	1	3	2	1	3	2	1	4
88	安义县	3	2013	2	0.494205	2	3	4	2	1	3	2	3	3
89	进贤县	4	2013	2	0.580532	1	3	3	2	1	2	2	1	3
90	浮梁县	5	2013	1	0.428939	2	3	2	4	3	1	1	1	3
91	乐平市	6	2013	1	0.492197	1	3	2	2	3	1	4	1	3
92	湘东区	7	2013	4	0.508775	1	3	2	2	3	2	4	1	4
93	莲花县	8	2013	4	0.659992	1	1	3	2	3	2	1	4	3
94	上栗县	9	2013	4	0.466807	1	1	2	2	3	3	1	1	3
95	芦溪县	10	2013	4	0.615818	1	1	2	2	3	2	4	3	4
96	柴桑区	11	2013	5	0.457632	1	3	2	4	1	2	1	1	3
97	武宁县	12	2013	1	0.37161	1	1	2	4	3	2	1	1	3
98	修水县	13	2013	1	0.344201	2	1	2	4	1	2	1	3	3
99	永修县	14	2013	1	0.427379	2	1	2	3	1	2	4	1	3
100	德安县	15	2013	5	0.407008	1	3	2	2	1	2	4	3	4
101	都昌县	16	2013	1	0.615257	1	1	2	4	3	2	2	1	3
102	湖口县	17	2013	5	0.371532	1	3	2	3	1	2	1	3	3
103	彭泽县	18	2013	5	0.296573	2	3	3	3	1	2	1	1	3
104	瑞昌市	19	2013	5	0.298067	2	3	2	2	4	2	1	3	3
105	庐山市	20	2013	5	0.45938	1	1	2	2	1	2	1	3	3
106	渝水区	21	2013	2	0.567745	2	1	2	4	3	1	3	1	3
107	分宜县	22	2013	2	0.494794	1	1	2	4	3	2	4	1	1
108	余江区	23	2013	1	0.593687	1	1	2	4	1	3	1	1	3
109	贵溪市	24	2013	1	0.463008	2	3	2	4	3	3	1	3	1
110	南康区	25	2013	3	0.426762	1	1	2	3	4	2	2	1	3
111	赣县区	26	2013	3	0.252953	1	3	2	3	4	2	2	1	3
112	信丰县	27	2013	3	0.258882	1	3	2	3	4	2	2	1	3
113	大余县	28	2013	5	0.277804	4	3	2	3	2	2	2	1	3
114	上犹县	29	2013	5	0.331883	1	1	2	3	2	2	2	3	3
115	崇义县	30	2013	5	0.293592	1	3	2	1	4	2	2	1	3
116	安远县	31	2013	5	0.214239	1	3	2	1	4	2	2	1	3
117	龙南县	32	2013	5	0.287823	1	3	2	3	2	2	1	1	4
118	定南县	33	2013	5	0.273004	1	1	2	3	2	2	2	1	3
119	全南县	34	2013	5	0.204608	1	3	2	1	2	2	2	1	3
120	宁都县	35	2013	3	0.321595	2	1	2	2	3	2	2	1	3
121	于都县	36	2013	3	0.219736	1	1	2	3	3	2	2	1	3
122	兴国县	37	2013	3	0.356207	1	1	2	2	3	2	2	1	3
123	会昌县	38	2013	3	0.243873	1	3	2	3	3	2	2	1	3
124	寻乌县	39	2013	5	0.207132	1	3	2	1	2	4	2	1	3
125	石城县	40	2013	5	0.238948	1	3	2	3	3	2	2	1	3
126	瑞金市	41	2013	3	0.331211	1	3	2	2	4	2	2	1	3
127	青原区	42	2013	3	0.647018	3	1	2	4	1	2	1	3	4
128	吉安县	43	2013	3	0.743701	1	1	2	4	1	3	1	3	3
129	吉水县	44	2013	3	0.578622	1	1	3	4	1	2	1	1	3
130	峡江县	45	2013	3	0.564056	2	1	3	4	1	1	1	3	3
131	新干县	46	2013	3	0.445877	1	1	2	4	3	2	1	3	3
132	永丰县	47	2013	3	0.522845	1	1	3	2	1	4	1	1	3
133	泰和县	48	2013	3	0.473925	1	1	2	4	3	3	1	1	3
134	遂川县	49	2013	3	0.385111	3	1	2	2	1	3	1	3	3
135	万安县	50	2013	3	0.479362	2	1	3	2	1	3	1	4	3
136	安福县	51	2013	3	0.589476	1	1	3	4	1	2	1	3	3
137	永新县	52	2013	3	0.597085	1	1	2	4	1	3	1	1	3
138	井冈山市	53	2013	5	0.910353	3	1	3	4	1	4	3	2	3
139	袁州区	54	2013	2	0.634212	1	1	2	4	1	3	4	1	3
140	奉新县	55	2013	2	0.535864	1	1	3	2	3	2	4	3	3
141	万载县	56	2013	2	0.541235	1	1	2	4	1	2	1	3	3
142	上高县	57	2013	2	0.565135	1	1	3	2	3	4	4	1	4
143	宜丰县	58	2013	2	0.557839	1	1	4	2	3	3	4	1	3
144	靖安县	59	2013	5	0.531447	1	1	2	4	4	4	1	4	3
145	铜鼓县	60	2013	5	0.32934	1	1	2	2	4	4	1	4	3
146	丰城市	61	2013	2	0.560963	1	1	3	2	1	1	1	3	3
147	樟树市	62	2013	2	0.619589	1	1	3	4	1	2	1	1	4
148	高安市	63	2013	2	0.629531	1	1	2	4	1	3	1	1	3
149	临川区	64	2013	2	0.462431	1	3	2	2	3	4	1	1	3
150	东乡区	65	2013	2	0.499414	1	1	2	2	3	3	2	1	3
151	南城县	66	2013	2	0.659279	3	1	2	4	1	3	2	1	3
152	黎川县	67	2013	2	0.470611	2	1	2	2	1	3	2	3	3
153	南丰县	68	2013	2	0.315473	1	3	2	1	3	3	2	1	3
154	崇仁县	69	2013	2	0.523126	1	1	2	3	1	2	2	1	3
155	乐安县	70	2013	2	0.47699	1	1	2	4	1	3	2	3	3
156	宜黄县	71	2013	2	0.473912	2	1	2	4	1	3	2	3	3
157	金溪县	72	2013	2	0.446916	1	1	2	2	4	3	2	1	3
158	资溪县	73	2013	5	0.49197	1	1	3	4	4	3	2	4	3
159	广昌县	74	2013	5	0.397904	2	3	3	2	4	3	2	3	3
160	广丰区	75	2013	1	0.524296	1	1	2	4	1	3	4	3	3
161	广信区	76	2013	1	0.550036	1	3	3	4	1	1	1	3	3
162	玉山县	77	2013	1	0.520984	1	1	3	4	1	3	4	3	3
163	铅山县	78	2013	1	0.407153	1	1	3	2	1	2	1	1	3
164	横峰县	79	2013	5	0.464513	2	3	2	4	1	4	1	4	4
165	弋阳县	80	2013	1	0.43819	1	1	3	2	1	2	1	1	3
166	余干县	81	2013	1	0.534483	3	4	3	4	1	2	1	1	3
167	鄱阳县	82	2013	1	0.441828	1	1	3	4	1	2	1	1	3
168	万年县	83	2013	1	1.00547	2	1	2	4	1	4	1	1	3
169	婺源县	84	2013	5	0.5145	1	3	3	4	1	1	1	3	3
170	德兴市	85	2013	5	0.534745	1	1	3	4	1	2	4	4	3
171	新建区	1	2014	2	0.558162	1	1	3	2	1	3	2	1	4
172	南昌县	2	2014	2	0.600452	1	1	2	2	1	2	2	1	4
173	安义县	3	2014	2	0.478307	2	1	3	2	3	3	2	3	3
174	进贤县	4	2014	2	0.571733	1	1	3	4	1	2	2	1	3
175	浮梁县	5	2014	1	0.448111	2	3	2	4	3	1	1	1	3
176	乐平市	6	2014	1	0.493731	1	3	2	2	3	1	4	1	3
177	湘东区	7	2014	4	0.559533	1	3	2	2	3	2	3	3	4
178	莲花县	8	2014	4	0.612361	1	1	3	4	3	2	1	4	3
179	上栗县	9	2014	4	0.478455	1	1	2	2	3	3	1	3	4
180	芦溪县	10	2014	4	0.625824	1	3	2	2	3	2	4	3	4
181	柴桑区	11	2014	5	0.417137	2	3	2	2	1	2	1	1	3
182	武宁县	12	2014	1	0.36934	1	1	2	4	3	2	1	3	3
183	修水县	13	2014	1	0.3519	2	1	2	4	1	2	1	4	3
184	永修县	14	2014	1	0.437112	2	1	2	3	1	2	4	3	3
185	德安县	15	2014	5	0.546229	1	3	2	4	1	2	4	4	4
186	都昌县	16	2014	1	0.603695	1	1	2	4	3	2	1	3	3
187	湖口县	17	2014	5	0.392647	1	3	2	3	1	2	1	3	4
188	彭泽县	18	2014	5	0.318694	2	3	3	3	1	2	1	1	3
189	瑞昌市	19	2014	5	0.361541	2	3	2	2	4	2	4	3	3
190	庐山市	20	2014	5	0.474431	1	1	2	2	1	2	1	4	3
191	渝水区	21	2014	2	0.439721	2	1	2	2	3	1	3	1	3
192	分宜县	22	2014	2	0.43016	1	1	2	4	3	2	4	1	1
193	余江区	23	2014	1	0.571584	1	1	2	4	1	3	1	1	3
194	贵溪市	24	2014	1	0.466061	2	1	2	4	3	3	1	3	1
195	南康区	25	2014	3	0.4852	1	1	2	2	3	2	2	3	3
196	赣县区	26	2014	3	0.248534	1	3	2	2	1	2	2	3	3
197	信丰县	27	2014	3	0.26713	1	3	2	2	1	2	2	1	3
198	大余县	28	2014	5	0.293133	3	3	2	3	4	2	2	1	3
199	上犹县	29	2014	5	0.352467	1	1	2	2	3	2	2	3	3
200	崇义县	30	2014	5	0.412937	1	3	2	3	1	2	2	3	3
201	安远县	31	2014	5	0.178887	1	3	2	1	3	2	2	1	3
202	龙南县	32	2014	5	0.302355	1	3	2	3	3	2	1	3	4
203	定南县	33	2014	5	0.274094	1	1	2	2	3	2	2	3	3
204	全南县	34	2014	5	0.225382	1	3	2	3	3	2	2	3	3
205	宁都县	35	2014	3	0.35288	2	1	2	2	1	2	2	1	3
206	于都县	36	2014	3	0.245633	1	1	2	2	1	2	2	3	3
207	兴国县	37	2014	3	0.375323	1	1	2	4	1	2	2	1	3
208	会昌县	38	2014	3	0.277588	1	3	2	3	1	2	2	1	3
209	寻乌县	39	2014	5	0.224105	1	3	2	1	3	4	2	1	3
210	石城县	40	2014	5	0.269409	1	3	2	3	1	2	2	1	3
211	瑞金市	41	2014	3	0.362495	1	3	2	2	1	2	2	3	3
212	青原区	42	2014	3	0.697044	3	1	2	4	1	2	1	3	4
213	吉安县	43	2014	3	0.75163	1	1	2	4	1	3	1	3	3
214	吉水县	44	2014	3	0.631272	1	1	3	4	1	2	1	1	3
215	峡江县	45	2014	3	0.618061	2	1	3	4	1	1	1	3	3
216	新干县	46	2014	3	0.491282	1	1	2	4	3	2	1	3	3
217	永丰县	47	2014	3	0.544475	1	1	3	2	3	4	1	1	3
218	泰和县	48	2014	3	0.469614	1	1	3	4	3	3	1	1	3
219	遂川县	49	2014	3	0.428638	3	1	2	2	1	3	1	3	3
220	万安县	50	2014	3	0.469201	2	1	3	2	1	3	1	4	3
221	安福县	51	2014	3	0.6447	1	1	3	4	1	2	1	3	3
222	永新县	52	2014	3	0.672425	1	1	3	4	1	3	1	3	3
223	井冈山市	53	2014	5	0.549524	3	1	2	4	1	4	3	2	4
224	袁州区	54	2014	2	0.654651	1	1	2	4	1	3	4	1	3
225	奉新县	55	2014	2	0.5518	1	1	3	2	3	2	4	3	4
226	万载县	56	2014	2	0.550203	1	1	2	4	1	2	1	3	3
227	上高县	57	2014	2	0.57522	1	1	2	2	3	4	4	1	4
228	宜丰县	58	2014	2	0.564742	1	1	4	2	3	3	4	1	3
229	靖安县	59	2014	5	0.50255	1	1	2	4	4	4	1	4	3
230	铜鼓县	60	2014	5	0.333445	1	1	2	2	4	4	1	4	3
231	丰城市	61	2014	2	0.568947	1	1	3	4	1	1	1	3	3
232	樟树市	62	2014	2	0.634092	1	1	3	2	1	2	1	1	4
233	高安市	63	2014	2	0.615029	1	1	2	4	1	3	1	1	3
234	临川区	64	2014	2	0.467557	2	3	2	2	3	4	2	1	3
235	东乡区	65	2014	2	0.495786	1	1	2	2	3	3	2	1	3
236	南城县	66	2014	2	0.663192	3	1	2	4	1	3	2	1	3
237	黎川县	67	2014	2	0.545312	2	1	3	2	1	3	2	3	3
238	南丰县	68	2014	2	0.319647	1	3	2	1	3	3	2	1	4
239	崇仁县	69	2014	2	0.550181	1	1	2	2	3	2	2	1	3
240	乐安县	70	2014	2	0.498306	1	1	2	4	3	3	2	3	3
241	宜黄县	71	2014	2	0.493425	2	1	2	4	1	3	2	3	3
242	金溪县	72	2014	2	0.481532	1	1	2	2	1	3	2	1	3
243	资溪县	73	2014	5	0.467412	1	1	2	4	3	3	2	4	3
244	广昌县	74	2014	5	0.375679	2	3	2	2	4	3	2	3	3
245	广丰区	75	2014	1	0.53181	1	1	2	4	1	3	4	3	4
246	广信区	76	2014	1	0.524741	1	3	3	4	1	1	1	3	3
247	玉山县	77	2014	1	0.555664	1	1	3	4	1	3	4	3	3
248	铅山县	78	2014	1	0.410502	1	3	3	2	1	2	1	1	3
249	横峰县	79	2014	5	0.454288	2	3	2	4	1	4	4	3	4
250	弋阳县	80	2014	1	0.463079	1	1	3	2	1	2	1	3	3
251	余干县	81	2014	1	0.534127	3	4	3	4	1	2	1	1	3
252	鄱阳县	82	2014	1	0.471099	1	1	3	4	1	2	1	1	3
253	万年县	83	2014	1	0.496817	2	1	2	4	1	4	4	1	3
254	婺源县	84	2014	5	0.474155	1	3	3	4	3	1	1	3	3
255	德兴市	85	2014	5	0.605764	1	1	3	4	1	2	4	4	4
256	新建区	1	2015	2	0.585012	1	1	3	2	1	3	2	1	4
257	南昌县	2	2015	2	0.620682	1	1	2	2	1	2	2	1	1
258	安义县	3	2015	2	0.483462	2	1	3	2	3	3	2	3	3
259	进贤县	4	2015	2	0.598243	1	1	3	2	1	2	2	1	3
260	浮梁县	5	2015	1	0.451907	2	3	2	4	3	1	1	1	3
261	乐平市	6	2015	1	0.501122	2	3	2	2	3	1	4	1	3
262	湘东区	7	2015	4	0.584842	1	3	2	2	3	2	3	3	4
263	莲花县	8	2015	4	0.627522	1	1	3	4	3	2	1	4	3
264	上栗县	9	2015	4	0.484214	1	3	2	2	3	3	1	3	4
265	芦溪县	10	2015	4	0.646992	1	3	2	2	3	2	4	3	4
266	柴桑区	11	2015	5	0.422583	2	3	2	2	1	2	4	1	3
267	武宁县	12	2015	1	0.337758	1	1	2	2	3	2	4	3	3
268	修水县	13	2015	1	0.34102	2	1	2	4	1	2	1	4	3
269	永修县	14	2015	1	0.430264	2	1	2	3	1	2	4	3	3
270	德安县	15	2015	5	0.473068	2	3	2	4	1	2	4	4	4
271	都昌县	16	2015	1	0.569212	1	1	2	4	3	2	1	1	3
272	湖口县	17	2015	5	0.42978	1	3	2	3	1	2	1	3	4
273	彭泽县	18	2015	5	0.318491	2	3	3	3	1	2	4	1	3
274	瑞昌市	19	2015	5	0.385002	2	3	2	2	4	2	4	3	4
275	庐山市	20	2015	5	0.482295	1	1	2	2	1	2	4	4	3
276	渝水区	21	2015	2	0.447983	2	1	2	2	3	1	3	1	3
277	分宜县	22	2015	2	0.436722	2	1	3	4	3	2	4	1	1
278	余江区	23	2015	1	0.586257	1	1	2	4	1	2	4	1	3
279	贵溪市	24	2015	1	0.489056	2	1	2	4	3	3	4	3	1
280	南康区	25	2015	3	0.470599	1	1	2	2	3	2	2	3	3
281	赣县区	26	2015	3	0.252928	1	3	2	2	1	2	2	3	3
282	信丰县	27	2015	3	0.290855	1	3	2	2	1	2	2	1	3
283	大余县	28	2015	5	0.297354	3	3	2	3	4	2	1	3	3
284	上犹县	29	2015	5	0.347469	1	1	2	2	3	2	2	3	3
285	崇义县	30	2015	5	0.712333	2	3	2	3	1	2	2	3	4
286	安远县	31	2015	5	0.160083	1	3	2	1	3	2	2	1	3
287	龙南县	32	2015	5	0.307487	1	3	2	3	3	2	1	3	4
288	定南县	33	2015	5	0.270163	1	1	2	2	4	2	2	3	4
289	全南县	34	2015	5	0.220862	1	3	2	3	3	2	2	3	3
290	宁都县	35	2015	3	0.347208	2	3	2	2	1	2	2	1	3
291	于都县	36	2015	3	0.246783	1	3	2	2	1	2	2	3	3
292	兴国县	37	2015	3	0.366013	1	1	2	2	1	2	2	1	3
293	会昌县	38	2015	3	0.275777	1	3	2	3	1	2	2	3	3
294	寻乌县	39	2015	5	0.240831	1	3	2	1	3	4	2	1	3
295	石城县	40	2015	5	0.265541	1	3	2	3	1	2	2	1	3
296	瑞金市	41	2015	3	0.360097	1	3	2	2	1	2	2	3	3
297	青原区	42	2015	3	0.690179	3	1	2	4	1	2	1	3	4
298	吉安县	43	2015	3	0.695537	1	1	2	4	1	2	1	3	3
299	吉水县	44	2015	3	0.635524	1	1	3	4	1	2	1	1	3
300	峡江县	45	2015	3	0.597401	2	1	3	4	1	1	1	3	3
301	新干县	46	2015	3	0.5	1	1	2	4	3	2	1	3	3
302	永丰县	47	2015	3	0.525914	1	1	3	2	3	4	1	1	3
303	泰和县	48	2015	3	0.478541	1	1	2	2	3	3	1	1	3
304	遂川县	49	2015	3	0.437004	3	1	2	2	1	3	1	3	3
305	万安县	50	2015	3	0.476921	2	1	3	2	1	3	1	4	3
306	安福县	51	2015	3	0.647818	1	1	3	4	1	2	1	3	3
307	永新县	52	2015	3	0.677676	1	1	3	4	1	3	1	3	3
308	井冈山市	53	2015	5	0.677254	3	1	2	4	1	4	3	2	4
309	袁州区	54	2015	2	0.645412	1	1	2	4	1	3	4	1	3
310	奉新县	55	2015	2	0.543318	1	1	3	2	3	2	4	3	4
311	万载县	56	2015	2	0.547461	1	1	2	4	1	2	1	3	3
312	上高县	57	2015	2	0.572202	1	1	2	2	3	4	4	1	4
313	宜丰县	58	2015	2	0.540194	1	1	4	2	3	3	4	1	4
314	靖安县	59	2015	5	0.53796	1	1	2	4	4	4	4	4	3
315	铜鼓县	60	2015	5	0.335029	1	1	2	2	4	4	4	4	3
316	丰城市	61	2015	2	0.572435	1	1	3	4	1	1	1	3	3
317	樟树市	62	2015	2	0.629882	1	1	3	2	1	2	4	1	1
318	高安市	63	2015	2	0.606442	1	1	2	4	1	3	4	1	3
319	临川区	64	2015	2	0.474684	2	3	2	2	3	4	1	1	3
320	东乡区	65	2015	2	0.491422	1	1	2	2	3	4	1	1	3
321	南城县	66	2015	2	0.664203	3	1	2	4	3	3	1	1	4
322	黎川县	67	2015	2	0.431469	2	1	3	2	1	3	2	3	3
323	南丰县	68	2015	2	0.313005	1	3	2	1	3	3	2	1	4
324	崇仁县	69	2015	2	0.517859	1	1	2	3	3	3	4	1	3
325	乐安县	70	2015	2	0.509651	1	1	2	4	1	3	1	3	3
326	宜黄县	71	2015	2	0.509095	2	1	2	4	1	3	2	3	3
327	金溪县	72	2015	2	0.502505	1	1	3	2	3	4	1	3	3
328	资溪县	73	2015	5	0.470314	1	3	2	4	1	3	1	4	3
329	广昌县	74	2015	5	0.372948	2	3	2	2	1	3	1	3	3
330	广丰区	75	2015	1	0.537788	1	1	2	4	1	3	4	3	4
331	广信区	76	2015	1	0.498313	1	3	3	4	1	1	1	4	3
332	玉山县	77	2015	1	0.544513	1	1	3	4	1	3	4	3	3
333	铅山县	78	2015	1	0.353797	1	3	3	2	1	2	4	1	3
334	横峰县	79	2015	5	0.459692	2	3	2	4	1	4	4	3	4
335	弋阳县	80	2015	1	0.464066	1	1	3	2	1	2	1	3	3
336	余干县	81	2015	1	0.508664	3	4	3	4	1	2	1	1	3
337	鄱阳县	82	2015	1	0.510677	1	1	3	4	1	2	1	1	3
338	万年县	83	2015	1	0.506299	2	1	2	4	1	4	4	1	3
339	婺源县	84	2015	5	0.44863	1	3	3	4	3	1	1	3	3
340	德兴市	85	2015	5	0.457191	1	1	3	4	1	2	4	4	4
341	新建区	1	2016	2	0.581736	2	1	3	2	1	3	2	1	1
342	南昌县	2	2016	2	0.623799	1	1	2	2	3	2	2	3	1
343	安义县	3	2016	2	0.495365	2	1	3	2	3	3	1	3	3
344	进贤县	4	2016	2	0.60161	1	1	3	4	1	3	1	1	4
345	浮梁县	5	2016	1	0.44748	2	3	2	4	3	1	1	1	4
346	乐平市	6	2016	1	0.523113	2	3	2	4	3	1	4	1	4
347	湘东区	7	2016	4	0.464547	1	3	2	2	1	2	3	3	4
348	莲花县	8	2016	4	0.635466	1	1	3	4	1	2	1	4	3
349	上栗县	9	2016	4	0.416886	1	3	2	2	1	2	1	1	4
350	芦溪县	10	2016	4	0.449657	1	3	2	2	1	2	4	3	4
351	柴桑区	11	2016	5	0.463754	2	3	2	2	1	2	4	1	4
352	武宁县	12	2016	1	0.366807	2	1	2	4	3	2	4	3	3
353	修水县	13	2016	1	0.344417	3	1	2	4	1	2	1	3	3
354	永修县	14	2016	1	0.415806	2	3	3	3	1	2	4	1	4
355	德安县	15	2016	5	0.511592	2	3	2	4	1	2	4	4	1
356	都昌县	16	2016	1	0.65995	2	3	2	4	3	2	1	1	3
357	湖口县	17	2016	5	0.417406	2	2	2	3	1	2	4	3	4
358	彭泽县	18	2016	5	0.308245	2	3	3	3	1	2	4	1	3
359	瑞昌市	19	2016	5	0.401641	3	1	2	2	4	2	4	3	4
360	庐山市	20	2016	5	0.477422	2	3	2	2	1	2	4	3	4
361	渝水区	21	2016	2	0.450885	2	1	2	2	3	1	3	1	3
362	分宜县	22	2016	2	0.451263	2	1	3	4	1	2	4	1	1
363	余江区	23	2016	1	0.586943	1	1	2	4	1	2	4	1	4
364	贵溪市	24	2016	1	0.50652	3	3	2	4	3	3	4	1	1
365	南康区	25	2016	3	0.483052	1	1	2	2	1	2	2	3	3
366	赣县区	26	2016	3	0.26045	1	3	2	2	1	2	2	3	3
367	信丰县	27	2016	3	0.292199	1	3	2	2	1	2	2	1	3
368	大余县	28	2016	5	0.30952	3	3	2	3	4	2	1	3	3
369	上犹县	29	2016	5	0.348786	1	1	2	2	3	2	2	3	3
370	崇义县	30	2016	5	1.12811	2	3	2	3	1	2	2	3	4
371	安远县	31	2016	5	0.189705	1	3	2	3	3	2	2	1	3
372	龙南县	32	2016	5	0.312748	1	3	2	2	3	2	1	3	4
373	定南县	33	2016	5	0.284396	1	1	2	2	3	1	2	3	4
374	全南县	34	2016	5	0.229756	1	3	2	3	3	2	2	3	3
375	宁都县	35	2016	3	0.347898	2	3	2	2	1	2	2	1	3
376	于都县	36	2016	3	0.257767	1	3	2	2	1	2	2	3	3
377	兴国县	37	2016	3	0.358078	1	1	2	4	1	2	2	1	3
378	会昌县	38	2016	3	0.283787	1	3	2	3	1	2	2	3	3
379	寻乌县	39	2016	5	0.23157	1	3	2	1	3	4	2	1	3
380	石城县	40	2016	5	0.270807	1	3	2	2	1	2	2	1	3
381	瑞金市	41	2016	3	0.358904	1	3	2	2	1	3	2	3	3
382	青原区	42	2016	3	0.697183	2	1	2	4	1	2	4	3	4
383	吉安县	43	2016	3	0.706857	2	1	2	4	3	3	4	1	3
384	吉水县	44	2016	3	0.615222	2	1	2	4	1	1	4	1	3
385	峡江县	45	2016	3	0.591228	2	1	3	2	1	2	1	1	4
386	新干县	46	2016	3	0.532282	2	1	2	4	1	3	1	1	4
387	永丰县	47	2016	3	0.538774	2	1	3	2	3	2	1	1	3
388	泰和县	48	2016	3	0.468398	2	1	2	2	3	2	1	1	3
389	遂川县	49	2016	3	0.478402	2	1	2	2	1	3	1	3	3
390	万安县	50	2016	3	0.477901	2	1	3	2	1	3	1	3	3
391	安福县	51	2016	3	0.659425	2	1	3	4	1	2	1	1	4
392	永新县	52	2016	3	0.944806	2	1	3	4	1	3	4	3	3
393	井冈山市	53	2016	5	0.67542	2	1	2	4	1	3	3	2	4
394	袁州区	54	2016	2	0.666918	1	1	2	4	1	3	3	1	3
395	奉新县	55	2016	2	0.565144	1	1	3	2	3	2	4	3	4
396	万载县	56	2016	2	0.556181	1	1	2	4	3	1	1	3	3
397	上高县	57	2016	2	0.636749	1	3	2	2	3	4	4	1	4
398	宜丰县	58	2016	2	0.556519	1	1	4	2	3	3	4	1	4
399	靖安县	59	2016	5	0.57785	1	1	2	4	4	4	4	4	3
400	铜鼓县	60	2016	5	0.362467	1	1	2	2	4	4	4	4	3
401	丰城市	61	2016	2	0.592812	1	1	2	4	1	1	1	3	4
402	樟树市	62	2016	2	0.679127	1	1	3	2	1	2	4	1	1
403	高安市	63	2016	2	0.693264	1	1	2	4	1	3	4	1	3
404	临川区	64	2016	2	0.449413	2	3	2	2	3	4	1	1	4
405	东乡区	65	2016	2	0.497997	1	1	2	2	3	4	1	1	3
406	南城县	66	2016	2	0.680268	3	1	2	4	3	3	1	1	4
407	黎川县	67	2016	2	0.39495	2	1	2	2	1	3	2	3	3
408	南丰县	68	2016	2	0.310592	1	3	2	1	3	3	2	1	4
409	崇仁县	69	2016	2	0.513047	1	1	2	3	3	3	2	1	3
410	乐安县	70	2016	2	0.579812	1	1	2	4	1	3	1	3	3
411	宜黄县	71	2016	2	0.512449	2	1	2	4	1	3	2	3	3
412	金溪县	72	2016	2	0.525972	1	1	3	2	3	4	2	1	3
413	资溪县	73	2016	5	0.463895	1	3	2	4	1	3	2	4	3
414	广昌县	74	2016	5	0.380497	2	3	2	2	1	3	1	3	3
415	广丰区	75	2016	1	0.563187	2	3	2	4	1	2	4	4	4
416	广信区	76	2016	1	0.477824	2	3	3	4	1	1	4	4	3
417	玉山县	77	2016	1	0.555988	2	1	3	4	1	2	4	3	3
418	铅山县	78	2016	1	0.351748	1	3	3	3	1	2	4	3	3
419	横峰县	79	2016	5	0.466946	2	3	2	4	1	2	4	4	4
420	弋阳县	80	2016	1	0.463342	2	1	3	2	1	2	1	3	3
421	余干县	81	2016	1	0.6148	3	4	3	4	1	1	1	1	3
422	鄱阳县	82	2016	1	0.515408	1	1	3	4	1	2	1	1	3
423	万年县	83	2016	1	0.496042	2	1	3	4	1	4	4	1	3
424	婺源县	84	2016	5	0.449025	1	3	3	4	3	1	1	3	3
425	德兴市	85	2016	5	0.464601	2	1	3	4	1	3	3	4	4
426	新建区	1	2017	2	0.579768	3	3	3	2	1	2	2	1	1
427	南昌县	2	2017	2	0.59521	2	1	2	2	1	2	2	3	1
428	安义县	3	2017	2	0.513875	4	1	3	2	3	2	1	3	4
429	进贤县	4	2017	2	0.599544	2	3	3	2	1	2	1	1	4
430	浮梁县	5	2017	1	0.470861	3	3	2	4	4	2	4	1	4
431	乐平市	6	2017	1	0.52916	3	3	2	4	3	2	4	1	4
432	湘东区	7	2017	4	0.4805	1	3	2	2	1	2	3	3	1
433	莲花县	8	2017	4	0.617012	1	1	3	4	3	2	4	4	3
434	上栗县	9	2017	4	0.45646	1	3	2	2	1	2	4	3	4
435	芦溪县	10	2017	4	0.462285	1	3	3	2	1	2	4	3	1
436	柴桑区	11	2017	5	0.435874	2	3	2	2	1	2	4	1	4
437	武宁县	12	2017	1	0.38069	2	1	2	4	3	2	4	1	3
438	修水县	13	2017	1	0.339273	3	1	2	4	1	2	1	3	3
439	永修县	14	2017	1	0.396467	2	3	2	3	1	2	4	1	4
440	德安县	15	2017	5	0.505289	2	1	2	4	1	2	4	4	1
441	都昌县	16	2017	1	0.641393	2	1	2	4	3	2	1	1	3
442	湖口县	17	2017	5	0.396287	2	3	2	3	1	2	4	3	4
443	彭泽县	18	2017	5	0.315824	3	3	3	3	1	2	4	1	4
444	瑞昌市	19	2017	5	0.383418	3	3	2	2	4	2	4	3	4
445	庐山市	20	2017	5	0.501628	2	1	2	2	1	2	4	4	4
446	渝水区	21	2017	2	0.434029	2	1	2	2	3	1	3	1	3
447	分宜县	22	2017	2	0.451207	2	1	3	4	1	2	3	1	2
448	余江区	23	2017	1	0.612	2	1	2	4	1	2	4	1	4
449	贵溪市	24	2017	1	0.521269	3	1	2	4	3	3	4	3	1
450	南康区	25	2017	3	0.433936	2	3	2	2	1	2	2	3	3
451	赣县区	26	2017	3	0.257301	2	3	2	2	1	2	2	3	3
452	信丰县	27	2017	3	0.294053	2	3	2	2	1	2	2	1	3
453	大余县	28	2017	5	0.319124	2	3	2	3	4	2	4	3	4
454	上犹县	29	2017	5	0.349912	2	3	2	2	3	2	2	3	3
455	崇义县	30	2017	5	0.328466	2	3	2	3	1	2	2	3	4
456	安远县	31	2017	5	0.197898	2	3	2	3	3	2	2	1	3
457	龙南县	32	2017	5	0.324031	2	3	2	2	3	2	1	3	4
458	定南县	33	2017	5	0.251033	2	3	2	2	3	2	2	3	4
459	全南县	34	2017	5	0.225815	2	3	2	3	3	2	1	3	4
460	宁都县	35	2017	3	0.342772	2	3	2	2	1	2	2	1	3
461	于都县	36	2017	3	0.263492	2	3	2	2	1	2	2	3	3
462	兴国县	37	2017	3	0.343925	2	3	2	4	1	2	2	1	3
463	会昌县	38	2017	3	0.271428	2	3	2	3	1	2	2	1	3
464	寻乌县	39	2017	5	0.239375	2	3	2	3	3	2	2	1	3
465	石城县	40	2017	5	0.33141	2	3	2	2	1	2	2	1	3
466	瑞金市	41	2017	3	0.37429	2	3	2	2	1	2	2	3	3
467	青原区	42	2017	3	0.684024	2	1	2	4	1	2	4	3	4
468	吉安县	43	2017	3	0.603272	2	1	2	4	3	3	4	1	4
469	吉水县	44	2017	3	0.640156	2	1	3	4	1	1	4	1	3
470	峡江县	45	2017	3	0.521117	2	1	3	2	1	2	1	3	4
471	新干县	46	2017	3	0.516028	1	1	2	4	1	2	1	1	4
472	永丰县	47	2017	3	0.51765	2	1	3	2	3	2	1	1	4
473	泰和县	48	2017	3	0.440293	2	1	2	2	3	2	4	1	3
474	遂川县	49	2017	3	0.482172	3	1	2	2	1	2	1	4	3
475	万安县	50	2017	3	0.48717	2	1	3	4	1	3	1	4	3
476	安福县	51	2017	3	0.638524	2	1	3	4	1	2	1	3	4
477	永新县	52	2017	3	0.885548	2	1	3	4	1	3	4	3	3
478	井冈山市	53	2017	5	0.684073	2	1	2	4	1	4	3	2	4
479	袁州区	54	2017	2	0.70431	1	1	2	4	1	3	3	1	3
480	奉新县	55	2017	2	0.574771	1	1	3	2	3	3	4	1	4
481	万载县	56	2017	2	0.569711	1	1	2	4	3	2	1	3	3
482	上高县	57	2017	2	0.67352	1	3	2	2	3	4	4	1	4
483	宜丰县	58	2017	2	0.53389	1	1	3	4	3	3	4	1	4
484	靖安县	59	2017	5	0.572643	1	3	2	4	4	4	4	4	4
485	铜鼓县	60	2017	5	0.366188	1	1	2	2	4	4	4	4	4
486	丰城市	61	2017	2	0.601601	1	1	2	4	1	1	1	3	4
487	樟树市	62	2017	2	0.650147	1	1	3	4	1	2	4	1	1
488	高安市	63	2017	2	0.703053	1	1	2	4	1	3	4	1	3
489	临川区	64	2017	2	0.461995	2	3	2	4	3	2	1	1	4
490	东乡区	65	2017	2	0.498357	2	1	2	2	3	2	3	3	4
491	南城县	66	2017	2	0.719382	2	1	2	4	1	2	1	1	3
492	黎川县	67	2017	2	0.567618	2	1	2	4	3	2	2	3	4
493	南丰县	68	2017	2	0.31168	2	3	2	1	3	2	1	1	3
494	崇仁县	69	2017	2	0.568788	2	1	2	2	3	2	2	1	3
495	乐安县	70	2017	2	0.529539	2	1	2	4	3	2	1	4	3
496	宜黄县	71	2017	2	0.565234	2	1	2	4	1	2	2	3	3
497	金溪县	72	2017	2	0.525419	2	1	3	2	3	3	2	3	4
498	资溪县	73	2017	5	0.47717	2	3	2	4	1	2	2	4	4
499	广昌县	74	2017	5	0.401514	2	3	2	2	1	3	1	3	3
500	广丰区	75	2017	1	0.545971	2	3	2	4	1	2	3	4	4
501	广信区	76	2017	1	0.474084	1	3	3	4	1	2	4	4	3
502	玉山县	77	2017	1	0.546989	2	1	3	4	1	2	4	4	3
503	铅山县	78	2017	1	0.355593	1	3	3	3	1	1	4	3	3
504	横峰县	79	2017	5	0.632819	3	1	3	4	1	1	4	2	4
505	弋阳县	80	2017	1	0.462855	1	1	3	4	1	2	4	3	3
506	余干县	81	2017	1	0.491423	2	1	3	4	1	2	1	1	3
507	鄱阳县	82	2017	1	0.559068	2	1	3	4	1	2	1	1	3
508	万年县	83	2017	1	0.485413	1	1	3	4	1	2	4	4	4
509	婺源县	84	2017	5	0.406251	2	3	4	4	3	2	4	4	3
510	德兴市	85	2017	5	0.430858	2	3	2	4	1	2	3	4	4
511	新建区	1	2018	2	0.662136	3	3	3	2	1	2	2	1	1
512	南昌县	2	2018	2	0.676901	2	1	3	2	3	2	2	3	1
513	安义县	3	2018	2	0.553233	4	3	3	2	3	2	1	3	4
514	进贤县	4	2018	2	0.640825	2	3	3	2	1	2	1	1	4
515	浮梁县	5	2018	1	0.390649	3	3	2	4	4	2	4	1	4
516	乐平市	6	2018	1	0.451185	3	3	2	4	3	2	3	1	4
517	湘东区	7	2018	4	0.524223	1	3	2	2	1	2	3	1	4
518	莲花县	8	2018	4	0.642372	1	1	3	4	1	2	4	4	3
519	上栗县	9	2018	4	0.470768	1	3	2	2	1	2	4	3	4
520	芦溪县	10	2018	4	0.484751	1	3	3	2	1	2	4	3	4
521	柴桑区	11	2018	5	0.430648	2	3	2	2	1	2	4	1	4
522	武宁县	12	2018	1	0.376868	2	1	2	4	3	2	4	1	4
523	修水县	13	2018	1	0.349941	3	1	2	4	1	2	1	3	3
524	永修县	14	2018	1	0.37978	2	3	2	3	1	2	4	1	4
525	德安县	15	2018	5	0.408803	2	1	3	4	1	2	3	3	1
526	都昌县	16	2018	1	0.426849	2	1	2	2	3	2	1	1	3
527	湖口县	17	2018	5	0.377019	2	3	2	2	1	2	4	1	1
528	彭泽县	18	2018	5	0.27464	3	3	3	2	1	2	4	1	4
529	瑞昌市	19	2018	5	0.396765	3	3	2	2	4	2	4	3	4
530	庐山市	20	2018	5	0.371979	2	1	2	2	1	2	3	3	4
531	渝水区	21	2018	2	0.432669	3	1	2	2	3	2	3	1	3
532	分宜县	22	2018	2	0.473509	2	1	3	4	1	3	3	3	1
533	余江区	23	2018	1	0.616631	2	3	3	4	1	4	4	1	3
534	贵溪市	24	2018	1	0.526978	2	3	2	4	3	3	4	1	1
535	南康区	25	2018	3	0.441861	2	3	2	2	3	1	2	3	3
536	赣县区	26	2018	3	0.245126	2	3	2	2	1	2	2	3	4
537	信丰县	27	2018	3	0.284174	2	3	2	2	1	2	2	1	3
538	大余县	28	2018	5	0.319544	2	3	2	2	4	2	4	3	4
539	上犹县	29	2018	5	0.365466	2	3	2	2	3	2	2	3	3
540	崇义县	30	2018	5	0.324504	2	3	2	3	3	1	2	3	4
541	安远县	31	2018	5	0.154195	2	3	2	2	3	2	2	1	3
542	龙南县	32	2018	5	0.297595	2	3	2	2	1	2	1	3	1
543	定南县	33	2018	5	0.267778	2	1	2	2	3	2	2	3	4
544	全南县	34	2018	5	0.309809	2	3	2	2	3	2	1	3	4
545	宁都县	35	2018	3	0.322342	2	3	3	2	1	1	2	1	3
546	于都县	36	2018	3	0.252799	2	3	2	2	1	2	2	3	3
547	兴国县	37	2018	3	0.344131	2	3	2	4	1	2	2	1	3
548	会昌县	38	2018	3	0.308765	2	3	2	2	1	1	2	1	3
549	寻乌县	39	2018	5	0.219182	2	3	2	2	3	2	2	1	3
550	石城县	40	2018	5	0.282024	2	3	2	4	1	2	2	1	3
551	瑞金市	41	2018	3	0.390289	2	3	2	2	1	2	2	3	3
552	青原区	42	2018	3	0.687464	3	1	2	4	1	3	4	3	4
553	吉安县	43	2018	3	0.639681	2	1	2	4	1	3	4	1	4
554	吉水县	44	2018	3	0.688058	2	1	3	4	1	1	4	1	3
555	峡江县	45	2018	3	0.605439	2	1	3	4	1	2	4	3	4
556	新干县	46	2018	3	0.54401	2	1	2	4	1	3	1	1	4
557	永丰县	47	2018	3	0.526657	2	1	3	2	3	2	4	1	4
558	泰和县	48	2018	3	0.474079	2	1	3	2	3	2	4	1	4
559	遂川县	49	2018	3	0.492524	3	1	3	2	1	3	1	4	3
560	万安县	50	2018	3	0.512039	3	1	3	4	1	3	1	4	3
561	安福县	51	2018	3	0.65938	2	1	4	4	1	2	1	1	4
562	永新县	52	2018	3	1.00901	3	1	2	4	1	3	4	3	3
563	井冈山市	53	2018	5	0.823456	3	1	2	4	1	4	3	2	4
564	袁州区	54	2018	2	0.791276	1	1	2	4	1	3	3	1	3
565	奉新县	55	2018	2	0.596671	1	1	3	2	3	3	4	1	4
566	万载县	56	2018	2	0.606892	1	1	2	4	3	2	4	3	3
567	上高县	57	2018	2	0.762965	2	3	2	4	4	4	4	1	1
568	宜丰县	58	2018	2	0.553985	1	1	3	4	3	3	3	1	4
569	靖安县	59	2018	5	0.581414	1	3	2	4	4	4	4	3	4
570	铜鼓县	60	2018	5	0.430057	1	1	2	4	4	4	4	4	4
571	丰城市	61	2018	2	0.634889	1	1	3	4	1	1	1	1	4
572	樟树市	62	2018	2	0.71201	1	1	3	4	1	2	4	1	1
573	高安市	63	2018	2	0.723866	1	1	2	4	1	3	4	1	4
574	临川区	64	2018	2	0.341579	2	3	2	2	3	2	1	1	4
575	东乡区	65	2018	2	0.546062	3	1	2	4	3	2	3	3	4
576	南城县	66	2018	2	0.7236	2	1	2	4	3	3	1	3	4
577	黎川县	67	2018	2	0.506672	2	1	2	4	3	2	1	3	3
578	南丰县	68	2018	2	0.246024	2	3	2	1	1	3	1	1	4
579	崇仁县	69	2018	2	0.5489	2	1	2	2	3	2	2	1	3
580	乐安县	70	2018	2	0.483959	2	1	2	4	3	2	1	4	3
581	宜黄县	71	2018	2	0.480115	2	1	2	4	1	2	2	3	3
582	金溪县	72	2018	2	0.437343	2	1	3	2	3	3	1	3	3
583	资溪县	73	2018	5	0.487016	2	3	2	4	1	2	1	4	4
584	广昌县	74	2018	5	0.439947	2	3	2	2	1	3	1	3	3
585	广丰区	75	2018	1	0.514228	2	3	2	4	1	2	3	3	4
586	广信区	76	2018	1	0.525846	1	3	3	4	1	2	4	3	3
587	玉山县	77	2018	1	0.547501	2	3	3	4	1	2	4	3	3
588	铅山县	78	2018	1	0.364711	1	3	3	2	1	2	4	3	3
589	横峰县	79	2018	5	0.6139	3	1	3	4	1	1	4	4	4
590	弋阳县	80	2018	1	0.456056	1	1	3	4	1	2	4	3	3
591	余干县	81	2018	1	0.484642	2	1	3	4	1	2	4	1	3
592	鄱阳县	82	2018	1	0.565839	2	1	4	4	1	2	1	1	3
593	万年县	83	2018	1	0.499498	2	1	3	4	1	2	4	3	4
594	婺源县	84	2018	5	0.450773	2	3	4	4	3	2	4	4	3
595	德兴市	85	2018	5	0.460326	2	3	3	4	1	2	3	3	4
596	新建区	1	2019	2	0.645735	3	1	3	2	3	2	2	1	1
597	南昌县	2	2019	2	0.688295	3	1	3	2	3	2	1	3	2
598	安义县	3	2019	2	0.601028	4	1	3	2	3	2	2	3	4
599	进贤县	4	2019	2	0.624308	2	3	3	2	1	2	1	1	4
600	浮梁县	5	2019	1	0.412747	3	3	2	4	4	2	4	1	4
601	乐平市	6	2019	1	0.477784	3	3	2	4	3	2	3	1	4
602	湘东区	7	2019	4	0.571961	1	3	2	4	1	2	3	1	3
603	莲花县	8	2019	4	0.736918	1	1	3	4	3	2	4	4	3
604	上栗县	9	2019	4	0.509073	1	3	2	4	1	2	4	3	4
605	芦溪县	10	2019	4	0.547923	1	3	3	4	1	2	4	3	4
606	柴桑区	11	2019	5	0.421983	2	3	3	2	1	2	4	1	1
607	武宁县	12	2019	1	0.366924	2	3	2	4	1	2	4	1	4
608	修水县	13	2019	1	0.357987	3	3	2	4	1	2	4	3	3
609	永修县	14	2019	1	0.411915	2	3	2	3	3	2	3	1	1
610	德安县	15	2019	5	0.402459	2	1	3	4	1	2	3	3	2
611	都昌县	16	2019	1	0.484998	2	1	2	4	3	2	1	1	3
612	湖口县	17	2019	5	0.37885	2	3	3	2	1	2	4	1	1
613	彭泽县	18	2019	5	0.31504	3	3	3	2	1	2	4	1	4
614	瑞昌市	19	2019	5	0.382825	3	3	2	2	4	2	4	1	1
615	庐山市	20	2019	5	0.335742	2	3	2	2	1	2	3	3	1
616	渝水区	21	2019	2	0.45416	3	1	2	2	3	2	3	1	1
617	分宜县	22	2019	2	0.50784	2	1	3	4	1	3	3	1	1
618	余江区	23	2019	1	0.626778	2	3	2	4	1	4	4	1	4
619	贵溪市	24	2019	1	0.542683	2	3	2	4	1	3	4	1	1
620	南康区	25	2019	3	0.463122	2	3	2	4	3	1	1	3	4
621	赣县区	26	2019	3	0.262028	2	3	2	2	1	2	2	3	4
622	信丰县	27	2019	3	0.28478	2	3	2	2	1	1	2	1	3
623	大余县	28	2019	5	0.329557	2	3	2	2	4	1	4	3	4
624	上犹县	29	2019	5	0.381599	2	3	2	2	3	2	2	3	3
625	崇义县	30	2019	5	0.300108	2	3	2	3	3	2	2	3	4
626	安远县	31	2019	5	0.164748	2	3	2	2	1	2	2	1	3
627	龙南县	32	2019	5	0.290054	2	3	2	2	1	2	4	3	1
628	定南县	33	2019	5	0.318803	2	1	2	4	3	2	2	3	4
629	全南县	34	2019	5	0.313454	2	3	2	2	3	2	1	1	4
630	宁都县	35	2019	3	0.355488	2	3	3	2	1	2	2	1	3
631	于都县	36	2019	3	0.284442	2	3	2	4	1	1	2	3	3
632	兴国县	37	2019	3	0.353658	2	3	2	4	1	1	2	1	3
633	会昌县	38	2019	3	0.323076	2	3	2	2	1	2	2	1	3
634	寻乌县	39	2019	5	0.241483	2	3	2	2	4	2	2	1	3
635	石城县	40	2019	5	0.283882	2	3	2	4	1	2	2	1	3
636	瑞金市	41	2019	3	0.394505	2	3	2	2	1	2	2	3	3
637	青原区	42	2019	3	0.667665	3	1	2	4	1	2	4	3	1
638	吉安县	43	2019	3	0.624491	2	1	3	4	1	3	4	1	4
639	吉水县	44	2019	3	0.66768	2	1	3	4	1	1	4	1	4
640	峡江县	45	2019	3	0.619301	2	1	3	4	1	2	4	3	4
641	新干县	46	2019	3	0.657288	2	1	2	4	3	3	4	1	4
642	永丰县	47	2019	3	0.543516	2	1	3	4	3	2	4	1	4
643	泰和县	48	2019	3	0.732644	2	1	4	4	3	2	4	1	4
644	遂川县	49	2019	3	0.540684	3	1	3	4	1	3	1	4	3
645	万安县	50	2019	3	0.530345	3	1	3	4	1	3	1	4	3
646	安福县	51	2019	3	0.698815	2	1	4	4	1	2	1	1	4
647	永新县	52	2019	3	0.711928	3	1	2	4	1	3	4	1	3
648	井冈山市	53	2019	5	0.737546	3	3	2	4	1	3	3	2	4
649	袁州区	54	2019	2	0.908448	1	1	2	4	3	3	3	1	4
650	奉新县	55	2019	2	0.647914	1	1	4	2	3	3	3	1	1
651	万载县	56	2019	2	0.664895	1	1	2	4	3	2	4	3	4
652	上高县	57	2019	2	0.820202	2	3	2	4	3	4	4	1	1
653	宜丰县	58	2019	2	0.583247	1	1	3	4	3	3	3	1	4
654	靖安县	59	2019	5	0.653683	1	3	2	4	4	4	4	3	4
655	铜鼓县	60	2019	5	0.473256	1	1	2	4	4	4	4	4	4
656	丰城市	61	2019	2	0.700682	1	1	3	4	1	1	1	1	4
657	樟树市	62	2019	2	0.809606	1	1	3	4	1	2	4	1	1
658	高安市	63	2019	2	0.742753	1	1	3	4	1	3	4	1	4
659	临川区	64	2019	2	0.348734	2	3	2	2	3	2	3	1	4
660	东乡区	65	2019	2	0.724425	2	1	3	4	3	2	1	3	4
661	南城县	66	2019	2	0.822117	2	1	3	4	3	3	3	3	4
662	黎川县	67	2019	2	0.565854	2	1	3	4	3	2	3	3	4
663	南丰县	68	2019	2	0.278753	2	3	2	1	1	3	4	1	4
664	崇仁县	69	2019	2	0.599805	2	1	2	2	3	2	3	1	4
665	乐安县	70	2019	2	0.570477	2	1	2	4	3	2	3	4	3
666	宜黄县	71	2019	2	0.566375	2	1	3	4	1	2	3	3	4
667	金溪县	72	2019	2	0.457949	2	1	3	2	3	3	3	3	3
668	资溪县	73	2019	5	0.581519	2	3	3	4	1	2	4	4	4
669	广昌县	74	2019	5	0.458964	2	3	3	2	1	3	4	4	3
670	广丰区	75	2019	1	0.6059	2	3	3	4	1	2	3	4	1
671	广信区	76	2019	1	0.594387	1	3	3	4	1	2	4	3	4
672	玉山县	77	2019	1	0.587212	2	3	3	4	1	2	4	3	4
673	铅山县	78	2019	1	0.387358	1	3	3	2	1	2	4	3	4
674	横峰县	79	2019	5	0.568602	3	1	3	4	1	1	4	4	4
675	弋阳县	80	2019	1	0.480615	1	3	3	4	1	2	4	1	4
676	余干县	81	2019	1	0.5098	3	1	4	4	1	2	4	1	3
677	鄱阳县	82	2019	1	0.598259	2	1	4	4	1	2	4	1	3
678	万年县	83	2019	1	0.526536	2	1	3	4	1	2	4	3	4
679	婺源县	84	2019	5	0.463731	2	3	4	4	3	2	4	4	4
680	德兴市	85	2019	5	0.481592	2	3	3	4	1	2	3	3	4
681	新建区	1	2020	2	0.726971	3	3	3	2	3	3	2	1	1
682	南昌县	2	2020	2	0.780559	3	1	3	2	3	2	1	3	2
683	安义县	3	2020	2	0.629406	4	1	3	2	3	2	2	4	4
684	进贤县	4	2020	2	0.643587	2	3	3	2	1	2	1	1	4
685	浮梁县	5	2020	1	0.432997	2	3	2	4	4	2	3	1	4
686	乐平市	6	2020	1	0.492489	2	3	2	4	3	2	3	1	4
687	湘东区	7	2020	4	0.601604	1	3	2	4	1	2	3	1	4
688	莲花县	8	2020	4	0.782907	1	1	3	4	3	3	4	4	3
689	上栗县	9	2020	4	0.533278	1	3	2	4	1	2	4	1	4
690	芦溪县	10	2020	4	0.57866	1	3	3	4	1	2	4	1	4
691	柴桑区	11	2020	5	0.554915	2	3	3	2	1	2	3	1	1
692	武宁县	12	2020	1	0.376501	2	3	2	4	3	2	4	1	1
693	修水县	13	2020	1	0.36287	2	3	2	4	1	2	4	3	4
694	永修县	14	2020	1	0.458125	2	3	3	3	3	2	3	1	1
695	德安县	15	2020	5	0.446844	2	1	3	4	1	2	3	4	2
696	都昌县	16	2020	1	0.567631	2	1	2	4	3	2	1	1	4
697	湖口县	17	2020	5	0.414605	2	3	3	2	1	2	4	3	2
698	彭泽县	18	2020	5	0.329246	3	3	3	2	1	2	4	1	1
699	瑞昌市	19	2020	5	0.419805	3	3	2	2	4	2	3	3	1
700	庐山市	20	2020	5	0.36416	2	3	2	4	1	2	3	4	1
701	渝水区	21	2020	2	0.492865	3	1	2	2	3	2	3	1	1
702	分宜县	22	2020	2	0.586982	3	1	3	4	3	2	3	1	1
703	余江区	23	2020	1	0.684176	2	3	3	4	1	4	4	1	4
704	贵溪市	24	2020	1	0.572171	2	3	2	4	3	4	4	1	2
705	南康区	25	2020	3	0.478208	2	3	2	4	3	2	1	4	4
706	赣县区	26	2020	3	0.277932	2	3	2	2	1	2	2	3	4
707	信丰县	27	2020	3	0.302797	2	3	2	2	3	2	2	1	4
708	大余县	28	2020	5	0.340261	2	3	2	2	4	2	4	3	4
709	上犹县	29	2020	5	0.411877	2	3	2	2	3	2	2	3	3
710	崇义县	30	2020	5	0.318542	2	3	2	3	3	2	2	4	4
711	安远县	31	2020	5	0.176889	2	3	2	2	3	2	2	3	3
712	龙南县	32	2020	5	0.305863	2	3	2	2	3	2	4	3	1
713	定南县	33	2020	5	0.349549	2	1	2	4	3	2	2	4	1
714	全南县	34	2020	5	0.331137	1	3	2	2	3	2	1	3	4
715	宁都县	35	2020	3	0.390353	2	3	3	2	1	2	2	1	3
716	于都县	36	2020	3	0.297549	2	3	2	4	1	2	2	3	4
717	兴国县	37	2020	3	0.367958	2	3	2	4	1	2	2	3	4
718	会昌县	38	2020	3	0.340638	2	3	2	2	1	2	2	3	4
719	寻乌县	39	2020	5	0.258366	2	3	2	2	4	2	2	1	3
720	石城县	40	2020	5	0.299017	2	3	2	4	1	2	2	3	3
721	瑞金市	41	2020	3	0.428642	2	3	2	4	1	2	2	3	4
722	青原区	42	2020	3	0.667545	3	1	2	4	1	2	4	3	4
723	吉安县	43	2020	3	0.615118	2	1	3	4	3	4	4	1	4
724	吉水县	44	2020	3	0.725458	2	1	3	4	1	1	4	1	4
725	峡江县	45	2020	3	0.591998	2	1	3	4	1	2	4	3	4
726	新干县	46	2020	3	0.723124	2	1	3	4	1	3	4	1	1
727	永丰县	47	2020	3	0.550352	2	3	3	4	3	2	4	1	4
728	泰和县	48	2020	3	0.76262	2	1	4	4	3	3	4	1	4
729	遂川县	49	2020	3	0.594052	3	1	2	4	1	3	1	3	4
730	万安县	50	2020	3	0.517801	3	1	2	4	3	3	1	4	4
731	安福县	51	2020	3	0.709427	2	1	3	4	3	2	1	1	4
732	永新县	52	2020	3	0.861431	3	1	2	4	1	4	4	3	3
733	井冈山市	53	2020	5	0.905078	3	3	2	4	3	2	3	2	4
734	袁州区	54	2020	2	0.870975	1	1	2	4	3	2	3	1	4
735	奉新县	55	2020	2	0.662603	2	1	4	4	3	2	3	1	1
736	万载县	56	2020	2	0.689603	1	1	2	4	3	2	4	3	4
737	上高县	57	2020	2	0.877818	1	3	2	4	4	4	3	1	1
738	宜丰县	58	2020	2	0.603684	2	1	3	4	3	3	3	1	1
739	靖安县	59	2020	5	0.835869	1	3	2	4	4	3	4	3	1
740	铜鼓县	60	2020	5	0.565142	1	1	2	4	4	4	4	4	4
741	丰城市	61	2020	2	0.74049	1	1	3	4	1	1	4	3	4
742	樟树市	62	2020	2	0.900162	2	1	3	4	1	3	4	1	2
743	高安市	63	2020	2	0.860502	2	1	4	4	1	2	4	1	1
744	临川区	64	2020	2	0.398102	2	3	3	4	3	2	1	3	4
745	东乡区	65	2020	2	0.905223	3	1	4	4	3	3	4	3	4
746	南城县	66	2020	2	0.882711	2	1	3	4	3	3	1	3	4
747	黎川县	67	2020	2	0.724356	2	3	3	4	3	3	1	3	4
748	南丰县	68	2020	2	0.32175	2	3	4	1	1	3	1	1	4
749	崇仁县	69	2020	2	0.711065	2	1	3	4	3	2	2	1	4
750	乐安县	70	2020	2	0.662165	2	1	2	4	3	2	1	4	3
751	宜黄县	71	2020	2	0.658555	2	1	4	4	1	2	2	3	4
752	金溪县	72	2020	2	0.511122	2	1	4	2	3	3	1	3	4
753	资溪县	73	2020	5	0.688855	2	1	4	4	1	2	1	4	4
754	广昌县	74	2020	5	0.525477	2	3	3	4	3	3	1	4	4
755	广丰区	75	2020	1	0.608962	2	3	3	4	1	2	3	3	1
756	广信区	76	2020	1	0.704378	1	3	3	4	1	2	3	3	4
757	玉山县	77	2020	1	0.623532	2	1	3	4	3	2	3	3	4
758	铅山县	78	2020	1	0.446165	2	3	3	2	3	2	4	3	4
759	横峰县	79	2020	5	0.620135	3	1	3	4	1	3	4	4	4
760	弋阳县	80	2020	1	0.526124	1	1	3	4	1	2	4	3	4
761	余干县	81	2020	1	0.543255	3	1	4	4	1	2	1	1	3
762	鄱阳县	82	2020	1	0.661797	2	1	4	4	1	2	1	1	3
763	万年县	83	2020	1	0.572039	2	1	3	4	1	3	4	3	4
764	婺源县	84	2020	5	0.502212	2	3	4	4	3	1	4	4	4
765	德兴市	85	2020	5	0.517927	2	3	3	4	1	2	3	4	1
766	新建区	1	2021	2	0.841141	4	3	3	2	3	2	1	1	1
767	南昌县	2	2021	2	0.834706	3	1	3	2	3	2	1	3	2
768	安义县	3	2021	2	0.648069	4	1	3	2	3	2	2	4	4
769	进贤县	4	2021	2	0.661482	2	3	3	4	3	2	2	1	1
770	浮梁县	5	2021	1	0.454861	2	3	2	4	4	2	3	1	1
771	乐平市	6	2021	1	0.517943	2	3	2	4	3	2	3	1	4
772	湘东区	7	2021	4	0.635199	1	3	2	4	1	2	3	1	4
773	莲花县	8	2021	4	0.790885	1	1	3	4	3	3	4	4	4
774	上栗县	9	2021	4	0.550954	1	3	2	4	1	2	4	3	4
775	芦溪县	10	2021	4	0.636618	1	3	3	4	1	2	4	1	4
776	柴桑区	11	2021	5	0.720509	3	3	3	4	1	2	3	1	1
777	武宁县	12	2021	1	0.396752	3	3	2	4	3	2	4	1	1
778	修水县	13	2021	1	0.374798	3	3	2	4	1	2	4	1	4
779	永修县	14	2021	1	0.523816	2	3	3	2	3	2	3	1	2
780	德安县	15	2021	5	0.457407	2	3	3	4	1	2	3	3	2
781	都昌县	16	2021	1	0.714225	2	1	2	4	3	2	1	1	4
782	湖口县	17	2021	5	0.448743	2	3	3	2	1	2	4	3	2
783	彭泽县	18	2021	5	0.362027	3	3	3	2	1	2	4	1	1
784	瑞昌市	19	2021	5	0.470496	3	3	2	2	4	2	3	1	1
785	庐山市	20	2021	5	0.396229	2	3	2	4	1	2	3	4	1
786	渝水区	21	2021	2	0.510993	3	1	2	2	3	2	3	1	1
787	分宜县	22	2021	2	0.583253	3	1	3	4	1	2	3	1	1
788	余江区	23	2021	1	1.03109	2	3	3	4	1	3	4	3	1
789	贵溪市	24	2021	1	0.708487	2	3	4	4	3	4	4	1	2
790	南康区	25	2021	3	0.465065	2	3	2	2	3	2	1	4	4
791	赣县区	26	2021	3	0.294113	2	3	2	2	3	2	2	3	4
792	信丰县	27	2021	3	0.319669	2	3	2	2	3	2	2	1	4
793	大余县	28	2021	5	0.348499	2	3	2	2	4	2	4	3	4
794	上犹县	29	2021	5	0.447904	2	3	2	2	3	2	2	3	4
795	崇义县	30	2021	5	0.356355	2	3	2	3	3	3	2	4	1
796	安远县	31	2021	5	0.183742	2	3	2	2	3	1	2	1	3
797	龙南县	32	2021	5	0.326657	2	3	2	2	3	2	4	3	1
798	定南县	33	2021	5	0.388821	2	1	2	4	3	2	2	4	1
799	全南县	34	2021	5	0.346958	2	3	2	2	3	2	1	3	4
800	宁都县	35	2021	3	0.401607	2	3	3	2	1	2	2	1	3
801	于都县	36	2021	3	0.314119	2	3	2	4	1	2	2	3	4
802	兴国县	37	2021	3	0.38294	2	3	2	4	1	2	2	1	4
803	会昌县	38	2021	3	0.362588	2	3	2	2	1	2	2	3	4
804	寻乌县	39	2021	5	0.277478	2	3	2	4	4	2	2	1	4
805	石城县	40	2021	5	0.320973	2	3	2	4	1	2	2	1	3
806	瑞金市	41	2021	3	0.451235	2	3	2	4	1	2	2	3	4
807	青原区	42	2021	3	0.695684	3	1	3	4	1	3	4	3	1
808	吉安县	43	2021	3	0.636304	3	1	4	4	1	3	4	1	1
809	吉水县	44	2021	3	0.790242	3	1	4	4	1	1	4	1	4
810	峡江县	45	2021	3	0.614994	2	1	4	4	1	2	4	1	1
811	新干县	46	2021	3	0.896425	2	3	4	4	1	3	4	1	1
812	永丰县	47	2021	3	0.564921	3	3	4	4	1	2	4	1	1
813	泰和县	48	2021	3	0.807376	3	1	4	4	1	3	4	1	4
814	遂川县	49	2021	3	0.60882	3	1	4	4	1	3	1	3	4
815	万安县	50	2021	3	0.550073	3	1	3	4	1	3	1	4	4
816	安福县	51	2021	3	0.761682	3	1	4	4	1	2	1	1	1
817	永新县	52	2021	3	0.980982	3	1	3	4	1	4	4	3	4
818	井冈山市	53	2021	5	0.954838	3	3	3	4	1	2	3	2	1
819	袁州区	54	2021	2	0.960709	1	1	2	4	3	3	3	1	4
820	奉新县	55	2021	2	0.679509	2	1	4	4	3	2	3	1	1
821	万载县	56	2021	2	0.743949	1	1	2	4	3	2	4	3	4
822	上高县	57	2021	2	0.964729	2	1	2	4	4	4	3	1	1
823	宜丰县	58	2021	2	0.636845	2	1	3	4	3	3	3	1	1
824	靖安县	59	2021	5	0.872678	1	1	2	4	4	4	4	3	1
825	铜鼓县	60	2021	5	0.597339	1	1	2	4	4	4	4	4	1
826	丰城市	61	2021	2	0.81171	1	1	3	4	1	1	4	3	1
827	樟树市	62	2021	2	0.961096	2	1	3	4	1	2	3	1	2
828	高安市	63	2021	2	0.948102	2	1	4	4	1	3	4	1	1
829	临川区	64	2021	2	0.419409	3	3	3	4	3	3	1	1	4
830	东乡区	65	2021	2	0.966654	3	1	4	4	3	3	4	3	1
831	南城县	66	2021	2	0.964555	2	3	4	4	3	2	1	3	1
832	黎川县	67	2021	2	0.893175	3	3	3	4	3	3	1	3	4
833	南丰县	68	2021	2	0.293849	2	3	3	1	1	3	1	1	1
834	崇仁县	69	2021	2	0.826764	2	1	3	4	3	2	2	1	4
835	乐安县	70	2021	2	0.752128	3	1	3	4	3	2	1	4	3
836	宜黄县	71	2021	2	0.690766	2	1	4	4	1	2	2	3	4
837	金溪县	72	2021	2	0.569214	2	1	4	2	3	3	1	3	4
838	资溪县	73	2021	5	0.645642	2	1	3	4	1	2	1	4	1
839	广昌县	74	2021	5	0.555739	2	3	3	4	3	3	1	3	4
840	广丰区	75	2021	1	0.638682	2	3	3	4	1	2	3	3	1
841	广信区	76	2021	1	0.749641	1	3	3	4	1	2	4	3	4
842	玉山县	77	2021	1	0.660285	2	1	3	4	3	2	3	3	4
843	铅山县	78	2021	1	0.469055	2	3	4	2	3	2	3	3	4
844	横峰县	79	2021	5	0.799757	3	1	4	4	1	3	3	4	1
845	弋阳县	80	2021	1	0.552048	1	3	3	4	1	2	4	3	4
846	余干县	81	2021	1	0.561798	3	1	4	4	1	2	4	1	3
847	鄱阳县	82	2021	1	0.688689	2	1	4	4	1	2	1	1	3
848	万年县	83	2021	1	0.605997	2	3	4	4	1	3	4	3	1
849	婺源县	84	2021	5	0.519992	2	3	4	4	3	1	4	4	4
850	德兴市	85	2021	5	0.542802	2	3	3	4	1	2	3	3	1
851	新建区	1	2022	2	1.09124	4	3	3	2	3	3	1	1	1
852	南昌县	2	2022	2	0.895962	3	1	3	2	3	2	1	3	2
853	安义县	3	2022	2	0.690724	4	1	3	2	3	2	2	4	4
854	进贤县	4	2022	2	0.674261	3	3	3	4	3	2	2	1	1
855	浮梁县	5	2022	1	0.465584	2	3	2	4	4	2	3	1	1
856	乐平市	6	2022	1	0.52827	2	3	2	4	3	2	3	1	4
857	湘东区	7	2022	4	0.642422	1	3	2	4	3	2	3	3	4
858	莲花县	8	2022	4	1.00543	1	1	3	4	3	3	4	4	4
859	上栗县	9	2022	4	0.5934	1	3	3	4	1	3	4	3	4
860	芦溪县	10	2022	4	0.758606	1	3	3	4	1	2	4	1	1
861	柴桑区	11	2022	5	1.08118	3	3	3	4	1	2	3	1	1
862	武宁县	12	2022	1	0.413283	3	3	2	4	3	2	4	1	1
863	修水县	13	2022	1	0.396877	3	3	2	4	1	2	4	1	4
864	永修县	14	2022	1	0.57027	2	3	3	4	3	2	3	1	2
865	德安县	15	2022	5	0.508195	3	3	3	4	1	2	3	3	2
866	都昌县	16	2022	1	1.1135	2	1	2	4	4	2	1	1	4
867	湖口县	17	2022	5	0.649152	3	3	3	4	1	2	4	3	2
868	彭泽县	18	2022	5	0.37662	3	3	3	2	1	2	4	1	1
869	瑞昌市	19	2022	5	0.509466	4	3	2	4	4	2	3	1	1
870	庐山市	20	2022	5	0.459947	2	1	2	4	1	2	3	4	1
871	渝水区	21	2022	2	0.525682	4	1	2	2	3	2	3	1	2
872	分宜县	22	2022	2	0.627352	3	1	3	4	1	3	3	1	1
873	余江区	23	2022	1	0.923484	2	3	3	4	3	3	4	1	1
874	贵溪市	24	2022	1	0.755108	3	3	4	4	3	4	4	1	2
875	南康区	25	2022	3	0.482456	2	3	2	4	3	1	1	3	4
876	赣县区	26	2022	3	0.313669	2	3	2	2	3	2	4	3	4
877	信丰县	27	2022	3	0.34271	2	3	2	4	3	2	4	1	4
878	大余县	28	2022	5	0.357365	2	3	2	2	4	2	4	3	4
879	上犹县	29	2022	5	0.433467	2	3	2	2	3	2	4	3	4
880	崇义县	30	2022	5	0.371008	2	3	2	3	3	2	4	3	1
881	安远县	31	2022	5	0.188249	2	3	2	2	3	1	4	1	3
882	龙南县	32	2022	5	0.33657	2	3	2	2	3	2	3	3	1
883	定南县	33	2022	5	0.384835	2	1	2	4	3	1	3	3	1
884	全南县	34	2022	5	0.363562	2	3	2	2	4	2	4	3	1
885	宁都县	35	2022	3	0.424774	2	3	3	2	1	2	4	1	4
886	于都县	36	2022	3	0.319874	2	3	2	4	1	2	1	3	4
887	兴国县	37	2022	3	0.400638	2	3	2	4	1	2	4	1	4
888	会昌县	38	2022	3	0.38126	2	3	3	2	1	2	4	1	4
889	寻乌县	39	2022	5	0.288212	2	3	2	4	4	2	4	1	4
890	石城县	40	2022	5	0.329376	2	3	2	4	3	2	4	3	4
891	瑞金市	41	2022	3	0.454915	2	3	2	4	3	2	4	3	4
892	青原区	42	2022	3	0.715529	3	1	3	4	1	3	4	3	1
893	吉安县	43	2022	3	0.646325	3	1	4	4	1	4	4	1	1
894	吉水县	44	2022	3	1.60033	3	1	1	4	1	1	4	1	1
895	峡江县	45	2022	3	0.630094	3	1	4	4	1	2	4	1	1
896	新干县	46	2022	3	1.00385	3	3	4	4	1	3	4	1	1
897	永丰县	47	2022	3	0.574014	3	3	4	4	1	2	4	1	1
898	泰和县	48	2022	3	1.00198	3	1	4	4	1	3	4	1	1
899	遂川县	49	2022	3	0.62438	4	1	3	4	1	3	1	3	4
900	万安县	50	2022	3	0.585262	4	1	4	4	1	4	4	4	4
901	安福县	51	2022	3	0.7998	3	1	4	4	1	2	4	1	1
902	永新县	52	2022	3	1.00513	3	1	3	4	1	4	4	3	4
903	井冈山市	53	2022	5	1.04818	4	3	3	4	1	2	3	2	1
904	袁州区	54	2022	2	1.0198	1	1	2	4	3	3	3	1	4
905	奉新县	55	2022	2	0.694281	2	3	4	4	3	2	3	1	2
906	万载县	56	2022	2	0.812203	1	1	2	4	3	2	4	3	4
907	上高县	57	2022	2	1.00834	2	3	2	4	4	4	3	1	1
908	宜丰县	58	2022	2	0.670742	2	1	3	4	3	3	3	1	1
909	靖安县	59	2022	5	1.00817	1	3	2	4	4	4	3	3	1
910	铜鼓县	60	2022	5	0.627384	1	3	2	4	4	4	4	4	1
911	丰城市	61	2022	2	0.824553	1	1	3	4	1	1	4	1	1
912	樟树市	62	2022	2	1.0265	2	1	3	4	3	2	3	1	2
913	高安市	63	2022	2	1.0082	2	1	4	4	1	3	3	1	1
914	临川区	64	2022	2	0.423606	3	3	3	4	3	3	1	1	1
915	东乡区	65	2022	2	1.02191	3	1	4	4	3	4	4	3	1
916	南城县	66	2022	2	1.02897	2	3	4	4	3	2	1	3	1
917	黎川县	67	2022	2	1.033	3	3	3	4	3	2	1	3	4
918	南丰县	68	2022	2	0.311513	2	3	3	1	1	3	1	1	1
919	崇仁县	69	2022	2	0.861395	3	1	3	4	3	2	2	1	1
920	乐安县	70	2022	2	0.79583	3	1	3	4	3	2	1	3	3
921	宜黄县	71	2022	2	0.734542	2	3	4	4	3	2	2	3	1
922	金溪县	72	2022	2	0.578323	3	1	4	2	3	3	1	3	4
923	资溪县	73	2022	5	0.706526	3	3	3	4	1	2	1	4	1
924	广昌县	74	2022	5	0.58179	2	3	3	4	3	3	1	3	4
925	广丰区	75	2022	1	0.663499	2	3	3	4	1	2	3	3	1
926	广信区	76	2022	1	0.790399	2	3	3	4	1	2	4	3	4
927	玉山县	77	2022	1	0.713097	2	1	3	4	3	2	3	3	1
928	铅山县	78	2022	1	0.486343	2	3	4	2	3	2	3	3	4
929	横峰县	79	2022	5	1.0219	4	1	4	4	3	3	3	4	1
930	弋阳县	80	2022	1	0.573613	2	3	3	4	1	2	4	3	4
931	余干县	81	2022	1	0.578217	3	1	4	4	1	2	4	1	3
932	鄱阳县	82	2022	1	0.732128	3	1	4	4	1	2	1	1	3
933	万年县	83	2022	1	0.643162	2	3	4	4	1	3	4	3	1
934	婺源县	84	2022	5	0.536464	2	3	4	4	3	1	4	4	4
935	德兴市	85	2022	5	0.564433	2	3	3	4	1	2	3	3	1

## Sheet: 2012
Y	X1	X2	X3	X4	X5	X6	X7	X8	X9
0.518505	4	4	1	2	1	3	2	1	1
0.540469	4	1	1	2	3	2	2	1	2
0.445467	4	1	3	2	3	3	2	3	4
0.536728	1	4	3	4	3	2	2	1	1
0.411792	4	4	1	4	2	1	1	1	4
0.467503	4	4	1	4	2	1	4	1	4
0.523488	1	3	2	2	3	2	4	1	1
0.6235	1	1	1	4	4	2	1	4	3
0.460249	1	4	2	2	4	3	1	3	1
0.600848	1	4	1	2	4	2	4	3	1
0.424448	1	3	2	4	3	2	1	1	4
0.425052	1	4	2	4	4	2	4	1	4
0.339899	4	4	2	4	3	2	1	3	3
0.420333	4	4	1	3	1	2	4	1	4
0.465699	1	3	1	2	4	2	4	3	2
0.549468	1	1	2	4	3	2	1	1	3
0.379079	1	3	1	2	4	2	1	3	1
0.278145	4	3	1	3	3	2	4	1	3
0.347896	4	3	1	2	4	2	4	3	4
0.439402	1	4	2	2	3	2	4	3	4
0.475224	4	4	2	4	4	1	3	1	3
0.445447	4	4	1	4	4	2	4	1	2
0.591125	1	1	1	4	1	3	1	1	4
0.394231	4	1	2	4	3	3	4	3	2
0.427377	1	4	2	2	4	2	2	3	3
0.253306	1	3	2	2	3	2	2	3	4
0.254423	1	3	2	2	3	2	2	1	3
0.273627	3	3	2	3	2	2	1	1	4
0.323042	1	4	2	2	4	2	2	3	3
0.287902	1	3	2	3	3	1	2	3	1
0.218055	1	3	2	1	3	2	2	1	3
0.280503	1	3	2	3	2	2	2	3	1
0.273382	1	4	2	3	2	2	2	3	4
0.201744	1	3	2	3	2	3	1	3	4
0.308667	4	4	2	2	1	2	2	1	3
0.221908	4	4	2	2	3	2	2	3	3
0.341896	1	4	2	2	1	1	2	1	3
0.234293	4	4	2	3	1	2	2	3	3
0.201129	1	3	2	1	4	4	2	1	3
0.236646	1	3	2	3	1	2	2	1	3
0.343733	1	4	2	2	3	2	2	3	3
0.644603	2	1	1	4	1	2	1	3	1
0.567503	1	1	1	4	3	3	1	3	4
0.567272	1	1	1	4	3	2	4	1	3
0.558673	4	1	3	4	1	1	1	3	4
0.444734	1	4	1	4	4	2	1	3	4
0.520265	1	4	3	4	3	3	1	3	4
0.474466	1	1	1	4	3	3	1	1	4
0.401172	2	4	2	2	1	3	1	3	3
0.475834	4	1	1	4	1	3	1	4	3
0.554272	4	1	1	4	3	2	1	3	4
0.595071	1	1	1	4	3	3	1	3	3
1.06704	2	4	1	4	1	4	4	2	1
0.573003	1	1	2	4	3	3	4	1	3
0.595273	1	1	4	4	4	2	4	1	1
0.511191	1	4	2	4	1	2	1	3	3
0.556339	1	4	1	2	3	4	4	1	1
0.579432	1	1	4	2	4	3	4	1	1
0.520704	1	4	1	4	2	3	4	4	4
0.308756	1	4	2	2	2	4	4	4	4
0.525961	1	1	1	4	1	1	1	3	4
0.529039	1	1	1	4	3	2	1	1	2
0.526532	1	1	1	4	3	3	1	1	4
0.452692	4	4	2	2	3	3	1	1	4
0.454713	1	1	1	2	4	3	2	1	4
0.640319	2	1	1	4	4	3	2	1	4
0.432989	4	4	2	4	1	3	2	3	4
0.269279	1	3	2	1	3	3	2	1	1
0.532269	1	1	2	2	1	2	2	1	4
0.478215	1	1	2	4	1	3	2	3	3
0.469021	4	4	1	4	1	3	2	3	3
0.435444	1	1	1	2	3	3	2	1	3
0.525745	1	4	1	4	3	3	2	4	4
0.431578	4	3	3	2	3	3	2	3	3
0.488446	4	4	2	4	3	3	4	3	1
0.450641	1	4	2	4	3	1	1	3	4
0.503817	1	1	2	4	1	3	4	3	3
0.378839	1	4	1	2	3	2	4	1	3
0.430448	4	3	2	4	1	3	4	4	1
0.391497	1	1	3	2	1	2	1	1	3
0.442722	2	2	1	4	1	2	1	1	3
0.436	1	4	1	4	1	2	1	1	3
0.538531	4	4	3	4	1	3	4	1	4
0.41089	1	4	2	4	3	1	1	3	3
0.422138	1	4	1	4	3	2	4	4	2

## Sheet: 2017
Y	X1	X2	X3	X4	X5	X6	X7	X8	X9
0.579768	1	3	2	1	1	4	1	2	1
0.59521	1	3	4	3	1	4	1	4	1
0.513875	3	3	2	1	1	1	4	4	3
0.599544	2	2	2	1	1	4	4	2	3
0.470861	3	4	4	1	3	4	2	2	3
0.52916	3	4	4	1	3	4	2	2	3
0.4805	4	2	4	1	1	4	2	4	1
0.617012	4	3	2	1	1	4	2	4	4
0.45646	4	2	4	1	4	4	2	4	3
0.462285	4	2	2	1	1	4	2	4	1
0.435874	1	2	4	1	4	4	2	2	3
0.38069	1	3	1	1	3	4	2	2	3
0.339273	1	3	1	1	4	4	4	4	4
0.396467	2	3	4	2	1	4	2	2	3
0.505289	1	3	4	4	1	4	2	4	1
0.641393	2	1	4	4	3	4	4	2	4
0.396287	2	2	4	3	4	4	2	2	3
0.315824	1	4	2	3	4	4	2	2	3
0.383418	3	2	4	1	2	4	2	4	3
0.501628	2	3	4	3	4	4	2	4	3
0.434029	1	3	1	3	3	2	3	2	4
0.451207	2	3	2	4	1	1	2	2	2
0.612	2	3	4	1	4	4	2	2	3
0.521269	1	3	4	4	3	1	2	4	1
0.433936	2	2	1	1	1	4	1	4	4
0.257301	2	2	1	3	1	4	1	4	4
0.294053	2	2	4	3	1	4	1	2	4
0.319124	2	2	1	3	2	4	2	2	3
0.349912	2	4	1	1	3	4	1	4	4
0.328466	2	4	1	3	1	4	1	4	3
0.197898	2	4	1	3	3	4	1	2	4
0.324031	2	4	1	3	3	4	4	4	3
0.251033	2	2	1	3	3	4	1	4	3
0.225815	2	4	1	3	3	4	4	4	3
0.342772	2	2	4	3	4	4	1	2	4
0.263492	2	2	1	1	4	4	1	4	4
0.343925	2	2	4	1	4	4	1	2	4
0.271428	2	4	4	2	4	4	1	2	4
0.239375	2	4	1	2	3	4	1	2	4
0.33141	2	4	1	1	1	4	1	2	4
0.37429	2	2	1	1	1	4	1	4	4
0.684024	1	3	4	4	4	4	2	4	3
0.603272	2	3	4	4	1	1	2	2	3
0.640156	2	3	2	4	1	2	2	2	4
0.521117	2	3	3	1	4	4	4	4	3
0.516028	2	3	4	1	1	1	4	2	3
0.51765	2	3	2	1	3	4	4	2	3
0.440293	2	3	4	1	3	4	2	2	4
0.482172	1	1	4	1	4	1	4	4	4
0.48717	1	1	2	1	1	1	4	4	4
0.638524	2	3	3	4	1	4	4	2	3
0.885548	1	1	2	4	4	1	2	4	4
0.684073	1	1	4	4	4	3	2	3	3
0.70431	4	3	1	4	1	1	2	2	4
0.574771	4	3	3	1	3	1	2	2	3
0.569711	4	3	1	4	1	4	4	4	4
0.67352	4	2	4	1	3	3	2	2	3
0.53389	4	3	2	1	3	1	2	2	3
0.572643	4	3	4	4	2	3	2	4	3
0.366188	4	3	1	1	2	3	2	4	3
0.601601	4	3	4	1	1	2	4	4	3
0.650147	4	3	2	1	4	4	2	2	1
0.703053	4	3	4	4	1	1	2	2	4
0.461995	1	2	4	1	3	4	4	2	3
0.498357	1	1	4	1	3	4	2	4	3
0.719382	2	3	4	4	1	4	4	2	4
0.567618	2	3	4	4	1	4	1	4	3
0.31168	2	4	1	2	1	1	4	2	3
0.568788	2	3	1	1	3	4	1	2	4
0.529539	2	1	1	4	3	4	4	4	4
0.565234	2	3	4	4	1	4	1	4	4
0.525419	2	3	2	3	1	1	1	4	3
0.47717	2	3	4	1	1	4	1	4	3
0.401514	2	2	4	1	1	1	4	4	4
0.545971	2	2	4	4	4	4	2	4	3
0.474084	4	2	2	4	4	4	2	4	4
0.546989	1	3	2	4	1	4	2	4	4
0.355593	4	2	3	3	1	4	2	4	4
0.632819	3	1	3	4	4	2	2	1	3
0.462855	4	3	2	1	4	4	2	4	4
0.491423	1	1	3	1	4	4	4	2	4
0.559068	1	1	3	4	4	4	4	2	4
0.485413	4	3	3	4	4	4	2	4	3
0.406251	2	2	3	4	1	4	2	4	4
0.430858	2	4	4	4	1	4	2	4	3

## Sheet: 2022
Y	X1	X2	X3	X4	X5	X6	X7	X8	X9
1.09124	1	2	3	4	4	2	4	4	1
0.895962	2	2	3	4	4	1	4	3	2
0.690724	3	3	3	4	4	3	4	2	3
0.674261	2	2	3	4	4	1	4	4	1
0.465584	4	4	1	3	2	1	3	4	1
0.52827	4	1	1	4	3	1	3	4	3
0.642422	4	1	1	4	4	3	3	3	3
1.00543	4	2	3	3	4	2	2	2	3
0.5934	4	1	1	4	1	2	2	3	3
0.758606	4	4	3	3	4	1	3	3	3
1.08118	2	1	3	3	1	1	3	4	4
0.413283	2	2	1	4	4	1	2	4	1
0.396877	2	2	1	4	4	1	2	4	3
0.57027	4	1	3	4	4	1	3	4	2
0.508195	4	1	3	3	4	1	3	3	2
1.1135	4	2	1	3	3	1	2	4	3
0.649152	4	1	3	4	1	1	3	3	2
0.37662	2	1	3	4	1	1	3	4	4
0.509466	2	1	1	4	3	1	3	4	4
0.459947	4	2	1	3	1	1	3	2	4
0.525682	2	3	1	4	3	1	1	4	2
0.627352	2	3	3	3	4	2	3	4	4
0.923484	4	1	3	4	4	2	3	4	1
0.755108	2	2	4	3	4	4	3	3	2
0.482456	4	2	1	4	4	3	4	3	3
0.313669	4	1	1	4	4	3	3	3	3
0.34271	4	1	1	4	4	1	3	4	3
0.357365	4	1	1	4	2	3	3	3	3
0.433467	4	1	1	4	3	3	2	3	3
0.371008	4	1	1	1	4	1	2	3	1
0.188249	4	4	1	4	4	3	2	4	3
0.33657	4	4	1	4	4	3	3	3	1
0.384835	4	2	1	4	3	3	3	3	1
0.363562	4	4	1	4	3	3	3	3	1
0.424774	4	2	3	4	4	1	2	4	3
0.319874	4	2	1	4	1	3	2	3	3
0.400638	4	2	1	4	4	3	2	4	3
0.38126	4	1	1	4	1	3	3	4	3
0.288212	4	4	1	4	2	1	2	4	3
0.329376	4	1	1	3	4	1	2	3	3
0.454915	4	2	1	4	4	1	2	3	3
0.715529	2	2	3	3	1	2	3	3	1
0.646325	2	2	4	3	1	4	3	4	1
1.60033	2	2	2	4	1	3	2	4	1
0.630094	2	2	4	3	1	1	2	4	1
1.00385	4	2	4	3	1	2	2	4	4
0.574014	2	2	4	4	1	1	2	4	1
1.00198	2	2	4	3	1	2	2	4	1
0.62438	2	2	3	4	1	2	2	3	3
0.585262	2	2	3	4	1	4	2	2	3
0.7998	2	2	4	3	1	1	2	4	1
1.00513	2	3	3	3	1	4	2	3	3
1.04818	2	2	3	3	1	1	3	1	1
1.0198	4	2	1	3	4	2	3	4	3
0.694281	4	2	4	4	3	1	3	4	4
0.812203	4	2	1	3	4	1	2	3	3
1.00834	4	2	1	3	3	4	3	4	4
0.670742	4	3	3	4	3	2	3	4	4
1.00817	4	2	1	3	2	4	3	3	1
0.627384	4	2	1	3	2	4	3	2	1
0.824553	4	2	3	3	4	3	2	4	1
1.0265	4	2	3	3	4	1	3	4	2
1.0082	4	2	4	3	1	2	3	4	4
0.423606	2	1	3	4	4	2	2	4	3
1.02191	2	3	4	3	4	4	3	3	1
1.02897	4	2	4	3	4	1	2	3	1
1.033	2	2	3	3	3	1	2	3	3
0.311513	4	4	3	2	4	2	2	4	1
0.861395	4	2	3	4	3	1	4	4	1
0.79583	2	3	3	3	4	1	4	3	3
0.734542	4	2	4	3	4	1	4	3	1
0.578323	2	2	4	4	4	2	4	3	3
0.706526	4	2	3	3	4	1	2	2	1
0.58179	4	1	3	4	4	2	2	3	3
0.663499	4	4	3	3	4	1	3	3	4
0.790399	4	4	3	3	1	1	3	3	3
0.713097	4	2	3	3	4	1	3	3	1
0.486343	4	1	3	4	4	1	3	3	3
1.0219	2	3	4	3	4	2	3	2	1
0.573613	4	2	3	4	1	1	2	3	3
0.578217	2	2	4	4	4	1	2	4	3
0.732128	4	2	4	3	1	1	2	4	3
0.643162	4	2	4	3	1	2	2	3	1
0.536464	4	1	4	3	4	3	2	2	3
0.564433	4	4	3	3	4	3	3	3	1

## Sheet: 区域1
Y	X1	X2	X3	X4	X5	X6	X7	X8	X9
0.411792	4	1	3	1	1	1	4	2	1
0.467503	3	1	3	1	1	1	3	2	1
0.425052	3	1	3	1	3	3	1	2	1
0.339899	4	1	3	1	3	3	4	3	1
0.420333	4	1	3	4	4	3	3	1	1
0.549468	3	3	3	1	3	3	4	2	1
0.591125	3	3	2	1	4	4	1	2	1
0.394231	4	3	3	1	3	4	1	1	3
0.488446	3	1	3	3	3	4	3	3	1
0.450641	3	1	3	3	3	1	1	3	1
0.503817	3	3	3	1	3	4	1	1	1
0.378839	3	1	3	2	3	3	1	2	1
0.391497	3	3	1	2	4	3	1	1	1
0.442722	2	4	2	1	4	3	4	2	1
0.436	3	3	2	1	4	3	4	2	1
0.538531	4	3	1	3	2	2	1	2	1
0.428939	4	1	3	1	4	1	4	2	1
0.492197	4	1	3	1	4	1	3	2	1
0.37161	3	1	3	1	4	3	1	1	1
0.344201	4	3	3	1	2	3	4	4	1
0.427379	4	1	3	4	2	3	3	1	1
0.615257	3	3	3	1	3	3	4	1	1
0.593687	3	3	2	1	2	4	1	2	1
0.463008	4	1	3	1	4	4	1	1	2
0.524296	3	1	3	3	2	4	3	3	3
0.550036	3	1	2	3	2	1	1	3	1
0.520984	3	3	2	3	2	4	1	3	1
0.407153	3	1	2	2	2	3	1	1	1
0.43819	3	3	2	1	2	3	1	1	1
0.534483	1	4	1	1	2	3	4	2	1
0.441828	3	3	1	1	2	3	4	2	1
1.00547	4	1	2	3	2	2	1	1	1
0.448111	4	1	3	1	3	1	1	2	3
0.493731	4	1	3	1	4	1	3	2	3
0.36934	3	1	3	1	4	3	1	3	1
0.3519	4	3	3	1	2	3	4	4	1
0.437112	4	1	2	4	2	3	3	3	3
0.603695	3	3	3	1	3	3	4	1	1
0.571584	3	3	2	1	2	4	1	2	1
0.466061	4	1	3	1	4	4	1	3	2
0.53181	3	1	3	3	2	4	3	3	3
0.524741	3	1	2	1	2	1	1	3	1
0.555664	3	3	2	3	2	4	3	3	1
0.410502	3	1	2	2	2	3	1	1	1
0.463079	3	3	2	1	2	3	1	1	1
0.534127	1	4	1	1	2	3	1	2	1
0.471099	3	1	1	1	2	3	4	2	1
0.496817	4	1	2	3	2	2	1	1	1
0.451907	4	1	3	1	3	1	1	1	3
0.501122	4	1	3	1	4	1	3	1	3
0.337758	3	1	3	1	4	3	1	3	1
0.34102	4	3	3	1	2	3	1	4	1
0.430264	4	1	2	4	2	3	3	3	3
0.569212	3	3	3	1	3	3	4	1	1
0.586257	3	3	2	1	2	3	1	2	1
0.489056	4	3	3	1	4	4	3	3	2
0.537788	3	1	3	3	2	4	2	4	3
0.498313	3	1	2	1	2	1	1	4	1
0.544513	3	3	2	3	2	4	3	3	1
0.353797	3	1	2	2	2	3	1	1	1
0.464066	3	3	1	1	2	3	1	3	1
0.508664	1	4	1	1	2	3	1	2	1
0.510677	3	1	1	3	2	3	4	2	1
0.506299	4	1	2	3	2	2	3	1	3
0.44748	4	1	3	1	3	1	1	2	3
0.523113	4	1	3	1	4	1	2	2	3
0.366807	4	1	3	1	4	3	3	1	1
0.344417	2	1	3	1	2	3	1	3	1
0.415806	4	1	2	4	2	3	3	1	3
0.65995	4	2	3	1	3	3	4	1	1
0.586943	3	3	2	1	2	3	3	2	3
0.50652	2	1	3	1	4	4	3	1	2
0.563187	4	1	2	3	2	3	2	4	3
0.477824	4	1	2	1	2	1	3	4	1
0.555988	4	3	2	3	2	3	3	4	1
0.351748	3	1	2	2	2	3	3	1	1
0.463342	2	3	1	1	2	3	1	3	1
0.6148	1	4	1	1	2	1	1	2	1
0.515408	3	1	1	3	2	3	1	2	1
0.496042	4	1	2	3	2	2	3	1	3
0.470861	1	2	3	1	3	3	3	2	3
0.52916	1	2	3	1	4	3	2	2	3
0.38069	2	1	3	1	4	3	3	1	3
0.339273	2	1	3	1	2	3	1	3	1
0.396467	4	1	2	4	2	3	3	1	3
0.641393	4	3	3	1	3	3	4	1	1
0.612	4	1	2	1	2	3	3	2	3
0.521269	2	1	3	1	4	4	3	3	2
0.545971	4	2	2	3	2	3	2	4	3
0.474084	3	2	2	1	2	3	3	4	3
0.546989	2	1	2	3	2	3	3	4	1
0.355593	3	1	1	2	4	3	3	4	1
0.462855	3	1	2	1	2	3	1	3	1
0.491423	2	3	1	1	2	3	1	1	1
0.559068	2	3	1	3	2	3	1	1	1
0.485413	3	1	1	3	2	3	3	4	3
0.390649	1	2	3	1	3	4	3	2	3
0.451185	1	2	3	1	4	3	2	2	3
0.376868	2	1	3	1	4	3	3	2	3
0.349941	2	1	3	1	2	3	1	3	1
0.37978	4	1	2	4	4	3	2	1	3
0.426849	4	3	3	1	3	3	4	1	1
0.616631	4	1	2	1	2	2	3	2	3
0.526978	2	1	3	1	4	4	3	2	2
0.514228	4	2	2	3	2	3	2	4	3
0.525846	3	2	2	3	2	3	3	3	3
0.547501	2	1	2	3	4	3	3	3	3
0.364711	4	2	1	2	4	3	3	3	1
0.456056	3	1	1	1	2	3	3	1	1
0.484642	2	3	1	1	2	3	1	2	1
0.565839	2	3	1	3	2	3	1	2	1
0.499498	4	1	1	3	2	3	3	3	3
0.412747	1	2	3	1	3	3	3	2	3
0.477784	1	2	3	1	4	3	2	2	3
0.366924	2	1	3	1	4	3	3	2	3
0.357987	2	1	3	1	2	3	1	1	3
0.411915	4	1	2	4	4	3	2	1	2
0.484998	4	3	3	3	3	3	1	2	1
0.626778	4	1	2	1	2	2	3	2	3
0.542683	2	1	2	1	4	4	3	2	2
0.6059	4	2	2	3	2	3	2	4	2
0.594387	3	2	2	3	2	3	3	3	3
0.587212	2	1	1	3	4	3	2	3	3
0.387358	4	2	1	2	4	3	3	3	3
0.480615	3	1	1	1	2	3	3	1	3
0.5098	2	3	4	1	2	3	3	2	1
0.598259	2	3	4	3	2	3	1	2	1
0.526536	4	1	1	3	2	3	3	3	3
0.432997	4	2	3	1	3	3	2	2	3
0.492489	4	2	3	1	4	3	2	2	3
0.376501	2	1	3	1	4	3	3	1	2
0.36287	2	1	3	1	2	3	3	3	3
0.458125	4	2	2	2	4	3	2	1	2
0.567631	4	1	3	3	3	3	1	1	3
0.684176	4	2	1	1	2	2	3	2	3
0.572171	4	1	2	3	4	2	2	2	4
0.608962	4	2	2	3	2	3	2	3	2
0.704378	3	2	1	3	2	3	2	3	3
0.623532	4	1	1	3	4	3	2	3	3
0.446165	4	1	1	2	4	3	2	3	3
0.526124	3	1	1	1	2	3	3	1	3
0.543255	2	3	4	1	2	3	1	2	1
0.661797	4	3	4	3	2	3	1	1	1
0.572039	4	3	1	3	2	4	3	3	3
0.454861	4	2	3	3	3	3	2	2	2
0.517943	4	2	2	1	4	3	2	2	3
0.396752	2	1	3	1	4	3	3	1	2
0.374798	2	1	3	1	2	3	3	1	3
0.523816	2	2	2	2	4	3	2	1	4
0.714225	4	1	3	3	3	3	1	2	3
1.03109	4	2	1	3	4	2	2	1	2
0.708487	2	2	4	3	4	2	2	1	4
0.638682	4	2	2	3	2	3	2	3	2
0.749641	3	2	1	3	2	3	2	3	3
0.660285	4	1	1	3	4	3	2	3	3
0.469055	4	1	1	2	4	3	2	3	3
0.552048	4	1	1	1	2	3	3	1	3
0.561798	1	1	4	1	2	3	1	2	1
0.688689	2	1	4	3	2	3	1	2	1
0.605997	4	1	4	3	2	4	3	3	2
0.465584	4	2	3	3	3	3	2	2	2
0.52827	4	2	2	1	3	3	2	2	3
0.413283	2	1	3	1	4	3	3	1	2
0.396877	2	1	3	1	4	3	3	1	3
0.57027	2	2	2	1	4	3	2	1	4
1.1135	4	1	3	3	3	3	1	2	3
0.923484	4	2	1	1	4	4	2	1	2
0.755108	1	1	4	3	4	2	2	1	4
0.663499	4	2	2	3	4	3	2	3	2
0.790399	4	2	1	3	2	3	2	3	3
0.713097	2	1	1	3	4	3	2	3	2
0.486343	2	1	4	1	4	3	2	1	3
0.573613	4	1	1	1	2	3	3	1	3
0.578217	1	1	4	1	4	3	3	2	3
0.732128	2	1	4	3	2	3	1	2	1
0.643162	4	1	4	3	2	4	3	3	2

## Sheet: 区域2
Y	X1	X2	X3	X4	X5	X6	X7	X8	X9
0.518505	2	3	4	2	3	3	2	1	3
0.540469	2	2	4	2	2	1	2	1	4
0.445467	4	2	1	2	2	3	2	4	3
0.536728	2	3	3	3	3	1	2	1	3
0.475224	2	3	2	3	2	4	1	1	3
0.445447	2	4	4	3	2	1	4	2	4
0.573003	2	2	2	3	3	3	4	2	3
0.595273	2	2	1	2	2	1	3	2	3
0.511191	2	3	2	3	3	1	3	2	3
0.556339	2	3	4	2	2	2	3	2	3
0.579432	2	2	1	2	2	3	3	2	3
0.525961	2	2	4	3	3	4	3	2	3
0.529039	2	3	4	2	2	1	3	2	4
0.526532	2	2	4	3	2	3	3	1	3
0.452692	2	4	2	2	2	2	2	1	3
0.454713	2	2	4	2	2	3	2	2	3
0.640319	3	3	2	3	2	3	2	1	3
0.432989	2	4	2	3	3	3	2	2	3
0.269279	2	1	2	4	2	2	2	1	3
0.532269	2	3	2	2	1	1	2	1	3
0.478215	2	2	2	3	4	3	2	4	3
0.469021	4	3	2	3	4	3	2	2	3
0.435444	2	2	4	2	3	3	2	2	3
0.573338	2	4	4	2	1	1	2	1	4
0.60465	2	4	4	2	1	3	2	2	4
0.494205	4	4	1	2	1	3	2	4	3
0.580532	2	4	3	3	1	1	2	1	3
0.567745	4	3	2	3	4	4	1	1	3
0.494794	2	4	4	3	4	1	4	2	1
0.634212	2	2	2	3	1	3	4	2	3
0.535864	2	2	3	2	4	1	4	4	3
0.541235	2	2	2	3	1	1	3	2	3
0.565135	2	4	4	2	4	2	3	2	3
0.557839	2	2	1	2	4	3	4	2	3
0.560963	2	2	4	3	1	4	3	2	3
0.619589	2	2	4	3	1	1	3	2	4
0.629531	2	2	4	3	1	3	3	1	3
0.462431	2	4	2	2	4	2	3	1	3
0.499414	2	2	4	2	4	3	2	2	3
0.659279	3	3	2	3	1	3	2	2	3
0.470611	2	4	2	2	1	3	2	4	3
0.315473	2	1	2	1	4	3	2	1	3
0.523126	2	3	2	2	1	1	2	1	3
0.47699	2	2	2	3	1	3	2	4	3
0.473912	4	3	2	3	1	3	2	4	3
0.446916	2	2	4	2	3	3	2	2	3
0.558162	2	3	4	2	1	3	2	1	4
0.600452	2	2	4	2	1	1	2	2	4
0.478307	4	3	3	2	4	3	2	4	3
0.571733	2	3	4	3	1	1	2	1	3
0.439721	4	3	2	2	4	4	1	1	3
0.43016	2	4	4	3	4	1	4	2	1
0.654651	2	2	2	3	1	3	4	2	3
0.5518	2	2	3	2	4	1	4	4	3
0.550203	2	2	2	3	1	1	3	4	3
0.57522	2	4	4	2	3	2	4	2	4
0.564742	2	2	1	2	4	3	4	2	3
0.568947	2	2	4	3	1	4	3	4	3
0.634092	2	2	4	3	1	1	3	2	4
0.615029	2	3	4	3	1	3	3	2	3
0.467557	2	4	2	2	4	2	2	1	3
0.495786	2	3	4	2	4	3	2	2	3
0.663192	3	3	2	3	1	3	2	2	3
0.545312	2	4	4	2	1	3	2	4	3
0.319647	2	1	2	1	4	3	2	1	3
0.550181	2	3	2	2	4	1	2	1	3
0.498306	2	2	2	3	4	3	2	4	3
0.493425	4	3	2	3	1	3	2	4	3
0.481532	2	2	4	2	1	3	2	2	3
0.585012	2	3	4	2	1	3	2	1	4
0.620682	2	2	4	2	1	1	2	2	1
0.483462	4	3	3	2	4	3	2	4	3
0.598243	2	3	4	2	1	1	2	1	3
0.447983	4	3	2	2	4	4	1	1	3
0.436722	2	4	4	3	4	1	4	1	1
0.645412	2	2	2	3	1	3	4	1	3
0.543318	2	2	3	2	3	1	4	4	4
0.547461	2	2	2	3	1	1	3	4	3
0.572202	2	4	2	2	3	2	4	2	4
0.540194	2	2	1	2	4	3	4	2	3
0.572435	2	3	4	3	1	4	3	4	3
0.629882	2	2	4	2	1	1	3	2	4
0.606442	2	2	4	3	1	3	3	2	3
0.474684	2	4	2	2	4	2	3	1	3
0.491422	2	3	4	2	4	2	3	2	3
0.664203	3	3	2	3	4	3	3	2	3
0.431469	4	4	3	2	1	3	2	4	3
0.313005	2	1	2	1	4	3	2	1	3
0.517859	2	3	2	2	4	3	4	1	3
0.509651	2	2	2	3	1	3	3	4	3
0.509095	4	3	2	3	1	3	2	4	3
0.502505	2	2	4	2	4	3	3	2	3
0.581736	2	4	4	2	1	3	2	1	4
0.623799	2	2	4	2	4	1	2	2	1
0.495365	4	3	3	2	1	3	3	4	3
0.60161	2	3	4	3	1	3	3	1	3
0.450885	4	3	2	2	3	4	1	1	3
0.451263	4	4	4	3	1	1	4	1	1
0.666918	2	2	2	3	1	3	4	1	3
0.565144	2	2	3	2	3	1	4	4	4
0.556181	2	3	2	3	4	1	3	4	3
0.636749	2	4	2	2	3	2	4	2	4
0.556519	2	2	1	2	4	3	4	1	4
0.592812	2	3	4	3	1	4	3	4	3
0.679127	2	3	4	3	1	1	4	2	1
0.693264	2	3	4	3	1	3	4	2	3
0.449413	4	4	2	2	4	2	3	1	3
0.497997	2	3	2	2	4	2	3	2	3
0.680268	3	3	2	3	1	3	3	2	4
0.39495	4	4	2	2	1	3	2	4	3
0.310592	2	1	2	1	4	3	2	1	4
0.513047	2	4	2	2	4	3	2	1	3
0.579812	2	2	2	3	1	3	3	4	3
0.512449	4	3	2	3	1	3	2	4	3
0.525972	2	2	4	2	1	3	2	2	3
0.579768	4	4	4	2	1	1	2	1	1
0.59521	4	4	4	2	1	1	2	4	1
0.513875	3	4	3	2	4	1	3	4	4
0.599544	2	4	4	3	1	1	3	1	4
0.434029	4	3	2	2	4	4	1	2	3
0.451207	4	4	4	3	1	1	4	2	1
0.70431	2	3	2	3	1	3	4	2	3
0.574771	2	4	3	2	3	1	4	2	4
0.569711	2	3	2	3	4	1	3	4	3
0.67352	2	4	4	2	3	2	4	2	4
0.53389	2	3	4	3	4	3	4	2	4
0.601601	2	4	4	3	1	4	3	4	4
0.650147	2	3	4	3	1	1	4	1	1
0.703053	2	3	4	3	1	3	4	2	3
0.461995	4	4	2	3	4	1	3	2	4
0.498357	4	2	2	2	4	1	4	4	4
0.719382	4	3	2	3	1	1	3	2	3
0.567618	4	4	2	3	1	1	2	4	4
0.31168	2	1	2	1	4	1	3	1	3
0.568788	2	4	2	2	4	1	2	2	3
0.529539	4	2	2	3	4	1	3	3	3
0.565234	4	3	4	3	1	1	2	4	3
0.525419	2	3	4	2	1	3	2	4	3
0.662136	3	4	3	2	1	1	2	1	1
0.676901	4	4	4	2	4	1	2	4	1
0.553233	1	4	3	2	4	1	2	4	4
0.640825	4	4	4	3	1	1	3	1	4
0.432669	4	3	2	2	3	1	1	2	3
0.473509	4	3	4	3	1	3	4	2	1
0.791276	2	2	2	3	1	3	4	2	3
0.596671	2	3	3	2	3	1	4	2	4
0.606892	2	3	2	3	4	1	4	4	3
0.762965	2	4	4	3	3	2	4	2	4
0.553985	2	2	4	3	3	3	4	2	4
0.634889	2	3	4	3	1	4	3	2	4
0.71201	2	3	4	3	1	1	4	1	1
0.723866	2	2	4	3	1	3	4	2	3
0.341579	4	4	4	2	4	1	3	2	4
0.546062	4	3	4	3	4	1	4	4	3
0.7236	4	3	2	3	4	1	3	2	4
0.506672	4	4	4	3	4	1	3	4	3
0.246024	4	1	2	1	1	3	3	1	4
0.5489	4	4	2	2	4	1	2	2	3
0.483959	4	2	2	3	4	1	3	3	3
0.480115	4	4	4	3	1	1	2	4	3
0.437343	4	3	4	2	4	3	3	4	3
0.645735	3	4	3	2	1	1	2	1	1
0.688295	4	4	4	2	4	1	2	4	2
0.601028	1	4	3	2	3	1	2	4	4
0.624308	4	4	3	2	1	1	3	1	4
0.45416	4	3	2	2	3	1	1	2	1
0.50784	4	3	4	3	1	3	4	2	1
0.908448	2	2	2	3	4	3	1	2	4
0.647914	2	3	1	3	4	1	4	2	4
0.664895	2	3	2	3	4	1	4	4	4
0.820202	2	4	4	3	3	2	4	2	1
0.583247	2	2	4	3	3	3	4	1	4
0.700682	2	4	3	3	1	4	3	2	4
0.809606	2	3	4	3	1	1	4	1	1
0.742753	2	3	3	3	1	3	4	2	4
0.348734	4	4	4	3	4	1	4	2	4
0.724425	4	3	4	3	4	1	3	4	4
0.822117	4	4	4	3	4	1	1	4	4
0.565854	4	4	4	3	4	1	4	4	3
0.278753	4	1	2	1	1	3	4	1	4
0.599805	4	4	4	2	3	1	1	2	3
0.570477	4	2	2	3	4	1	4	3	3
0.566375	4	4	4	3	1	1	1	4	3
0.457949	4	3	3	2	4	3	4	4	3
0.726971	3	4	3	2	4	1	2	1	1
0.780559	4	4	4	2	4	1	3	4	2
0.629406	1	3	3	2	4	1	2	3	4
0.643587	4	4	3	3	1	1	3	1	4
0.492865	3	3	2	2	3	1	1	2	1
0.586982	3	3	4	3	1	1	4	2	1
0.870975	2	2	2	3	4	1	1	2	4
0.662603	4	4	1	3	4	1	4	2	1
0.689603	2	3	2	3	4	1	4	4	4
0.877818	2	4	4	3	3	2	4	2	1
0.603684	2	2	4	3	3	3	4	1	1
0.74049	2	4	3	3	1	4	4	4	4
0.900162	2	3	4	3	1	3	4	1	1
0.860502	4	3	1	3	1	1	4	2	1
0.398102	4	4	4	3	4	1	3	2	4
0.905223	3	3	1	3	4	3	4	4	4
0.882711	4	4	3	3	4	1	3	4	4
0.724356	4	4	3	3	4	1	3	3	4
0.32175	4	1	1	1	1	3	3	1	4
0.711065	2	4	3	3	3	1	2	2	4
0.662165	4	2	2	3	4	1	3	3	3
0.658555	4	4	1	3	1	1	2	3	4
0.511122	4	3	1	2	4	3	3	4	4
0.841141	3	4	3	2	4	1	3	1	1
0.834706	3	4	4	2	4	1	3	4	2
0.648069	1	3	3	2	3	1	2	3	4
0.661482	4	4	4	3	1	1	2	1	4
0.510993	3	3	2	2	3	1	1	1	1
0.583253	3	3	3	3	1	1	4	1	1
0.960709	2	2	2	3	4	3	1	2	4
0.679509	4	3	1	3	3	1	4	2	1
0.743949	2	3	2	3	4	1	4	4	4
0.964729	4	4	4	3	3	2	4	2	1
0.636845	2	2	3	3	3	3	4	1	1
0.81171	2	3	3	3	1	4	4	2	1
0.961096	4	3	3	3	1	1	4	1	2
0.948102	4	2	1	3	1	3	4	2	1
0.419409	3	4	3	3	4	3	3	2	4
0.966654	3	3	1	3	4	3	4	4	4
0.964555	4	4	1	3	4	1	3	4	1
0.893175	3	4	3	3	4	3	3	4	4
0.293849	4	1	4	1	1	3	3	1	1
0.826764	4	4	3	3	3	1	2	2	4
0.752128	4	2	3	3	4	1	3	3	3
0.690766	4	4	1	3	1	1	2	4	4
0.569214	4	3	1	2	4	3	3	4	4
1.09124	1	4	3	2	4	1	3	1	1
0.895962	3	4	4	2	4	1	3	4	2
0.690724	1	3	3	2	4	1	2	3	4
0.674261	4	4	4	3	1	1	2	1	1
0.525682	3	3	4	2	3	1	1	1	2
0.627352	3	3	3	3	1	3	4	1	1
1.0198	2	4	2	3	4	3	1	2	4
0.694281	4	4	1	3	3	1	4	2	2
0.812203	2	4	2	3	4	1	4	4	4
1.00834	4	4	4	3	3	2	4	1	1
0.670742	4	3	3	3	3	3	4	1	1
0.824553	2	4	3	3	1	4	4	2	1
1.0265	4	4	3	3	1	1	4	2	2
1.0082	4	4	1	3	1	3	4	2	1
0.423606	3	4	3	3	4	3	3	2	4
1.02191	3	3	1	3	4	3	4	4	1
1.02897	4	4	1	3	4	1	3	4	1
1.033	3	4	3	3	3	1	3	4	4
0.311513	4	1	4	1	1	3	3	1	1
0.861395	4	4	3	3	3	1	2	2	4
0.79583	3	2	3	3	4	1	3	3	3
0.734542	4	4	1	3	1	1	2	3	4
0.578323	4	4	1	2	4	3	3	2	4

## Sheet: 区域3
Y	X1	X2	X3	X4	X5	X6	X7	X8	X9
0.427377	1	1	1	2	1	4	3	3	4
0.253306	1	2	1	2	2	4	3	3	4
0.254423	1	2	1	2	2	2	3	3	4
0.308667	2	1	1	1	3	4	3	3	4
0.221908	1	1	1	1	2	2	3	1	4
0.341896	1	1	1	1	2	4	3	3	4
0.234293	1	1	1	2	3	4	3	3	4
0.343733	1	1	1	1	2	2	3	1	4
0.644603	3	3	1	3	2	2	1	1	1
0.567503	1	4	1	3	1	3	1	1	4
0.567272	1	3	4	4	2	2	1	3	4
0.558673	2	4	4	4	3	4	1	2	4
0.444734	1	3	1	4	1	4	1	1	4
0.520265	1	3	4	4	2	1	1	3	4
0.474466	1	4	1	4	2	1	1	3	4
0.401172	3	3	1	4	3	1	4	1	4
0.475834	2	4	1	4	2	3	4	4	4
0.554272	1	3	4	3	2	4	1	1	4
0.595071	1	4	1	3	2	1	1	1	4
0.426762	1	1	1	2	1	4	3	3	4
0.252953	1	2	1	2	2	4	3	3	4
0.258882	1	2	1	2	2	2	3	3	4
0.321595	2	1	1	1	3	4	3	3	4
0.219736	1	1	1	2	3	4	3	3	4
0.356207	1	1	1	1	2	4	3	3	4
0.243873	1	1	1	2	3	4	3	3	4
0.331211	1	1	1	1	2	2	3	3	4
0.647018	3	3	1	3	4	2	1	1	1
0.743701	1	4	1	3	4	3	1	1	4
0.578622	1	3	4	4	3	2	1	3	4
0.564056	2	4	4	4	4	4	1	2	1
0.445877	1	3	1	4	3	4	1	1	4
0.522845	1	3	4	4	3	1	1	3	4
0.473925	1	4	1	4	3	1	1	3	4
0.385111	3	3	1	1	4	1	4	1	4
0.479362	2	4	1	4	4	3	1	2	4
0.589476	1	3	4	3	4	4	1	1	4
0.597085	1	3	1	3	4	1	1	1	4
0.4852	1	1	1	1	3	2	3	1	4
0.248534	1	2	1	1	3	2	3	1	4
0.26713	1	2	1	1	3	2	3	3	4
0.35288	2	1	1	1	4	2	3	3	4
0.245633	1	1	1	1	4	2	3	1	4
0.375323	1	1	1	4	4	4	3	3	4
0.277588	1	1	1	2	4	2	3	1	4
0.362495	1	1	1	4	4	2	3	1	4
0.697044	3	3	1	3	4	2	1	1	1
0.75163	1	4	1	3	3	3	1	1	1
0.631272	1	3	4	4	3	2	1	3	4
0.618061	2	4	4	4	4	4	1	1	1
0.491282	1	3	1	4	3	4	1	1	1
0.544475	1	1	4	4	3	1	1	3	1
0.469614	1	3	1	4	3	1	1	3	4
0.428638	3	3	1	1	4	1	4	1	4
0.469201	2	4	4	4	4	3	1	4	4
0.6447	2	3	4	3	4	4	1	1	1
0.672425	1	3	1	3	4	1	1	1	4
0.470599	1	1	1	1	3	2	4	1	4
0.252928	1	2	1	1	3	2	3	1	4
0.290855	1	2	1	1	3	2	3	3	4
0.347208	2	1	1	1	4	2	3	3	4
0.246783	1	1	1	1	4	2	3	1	4
0.366013	1	1	1	4	3	4	3	3	4
0.275777	1	1	1	2	4	2	3	1	4
0.360097	1	1	1	4	4	2	3	1	4
0.690179	3	3	1	3	4	2	1	2	2
0.695537	1	4	1	3	3	2	1	1	1
0.635524	1	3	4	4	3	2	2	3	4
0.597401	2	3	4	4	4	4	1	1	1
0.5	1	3	1	4	3	4	1	1	1
0.525914	1	1	4	4	3	1	1	3	1
0.478541	1	3	1	4	3	1	1	3	4
0.437004	3	1	1	4	4	1	1	2	4
0.476921	2	4	4	4	4	3	1	4	4
0.647818	2	3	4	3	3	4	1	1	1
0.677676	1	3	1	3	4	1	1	1	4
0.483052	1	1	1	1	3	2	4	1	4
0.26045	1	2	1	1	3	2	3	1	4
0.292199	1	2	1	1	3	2	3	3	4
0.347898	2	1	1	1	4	2	3	3	4
0.257767	1	1	1	1	4	2	3	1	4
0.358078	1	1	1	4	4	4	3	3	4
0.283787	1	1	1	2	4	2	3	1	4
0.358904	1	1	1	4	4	3	3	2	4
0.697183	2	3	1	3	4	2	2	1	2
0.706857	2	4	1	3	3	3	2	1	1
0.615222	2	3	1	4	3	4	2	3	4
0.591228	2	3	4	4	4	2	1	3	1
0.532282	2	3	1	4	3	3	1	3	1
0.538774	2	1	4	4	3	2	1	3	1
0.468398	2	4	1	4	3	3	2	3	1
0.478402	2	1	1	4	4	3	1	2	4
0.477901	2	3	4	4	4	3	1	2	4
0.659425	2	3	4	3	3	4	1	3	1
0.944806	2	3	1	3	4	3	2	1	4
0.433936	2	2	1	4	3	4	4	2	1
0.257301	2	2	1	1	3	4	3	1	1
0.294053	2	2	1	1	3	4	3	3	1
0.342772	2	2	1	1	4	4	3	3	4
0.263492	2	2	1	1	4	4	3	1	4
0.343925	2	2	1	4	4	4	3	3	4
0.271428	2	2	1	2	4	4	3	1	4
0.37429	2	2	1	4	3	4	4	1	4
0.684024	2	1	1	3	4	2	2	2	2
0.603272	2	3	1	3	3	3	2	1	1
0.640156	2	1	1	4	3	4	2	3	1
0.521117	2	3	4	4	4	2	2	1	1
0.516028	2	3	1	4	3	3	1	3	1
0.51765	2	1	4	4	3	4	1	3	1
0.440293	2	3	1	4	3	2	2	3	1
0.482172	4	3	1	4	4	3	1	4	4
0.48717	2	3	4	4	4	3	1	4	4
0.638524	2	3	4	3	3	2	1	1	1
0.885548	2	4	1	3	4	3	2	1	4
0.441861	2	1	1	4	3	4	4	2	1
0.245126	2	2	1	1	3	4	3	1	1
0.284174	2	2	1	1	3	4	3	3	1
0.322342	2	2	1	1	4	4	3	3	4
0.252799	2	2	1	4	4	4	4	1	1
0.344131	2	2	1	4	4	4	3	1	4
0.308765	2	2	1	1	4	4	3	1	4
0.390289	2	1	1	4	3	4	4	1	4
0.687464	4	1	1	3	4	3	2	1	2
0.639681	2	3	1	3	3	3	2	3	1
0.688058	2	1	4	4	4	4	2	3	1
0.605439	2	3	4	3	4	2	2	1	1
0.54401	2	3	1	4	3	3	2	3	1
0.526657	2	1	4	4	3	2	2	3	1
0.474079	2	3	4	4	3	2	2	3	1
0.492524	4	3	1	4	4	3	1	4	4
0.512039	4	3	4	4	4	1	1	4	4
0.65938	2	3	4	3	4	2	1	1	1
1.00901	4	3	1	3	4	1	2	1	4
0.463122	2	1	1	4	3	4	4	2	1
0.262028	2	2	1	1	3	4	3	2	1
0.28478	2	2	1	1	3	4	3	3	1
0.355488	2	1	4	1	4	4	3	3	4
0.284442	2	1	1	4	4	4	4	1	1
0.353658	2	1	1	4	4	4	3	3	4
0.323076	2	2	1	1	4	4	4	3	1
0.394505	2	1	1	4	3	4	4	1	1
0.667665	4	1	1	3	4	2	2	1	3
0.624491	2	3	1	3	3	1	2	3	2
0.66768	4	1	4	4	4	4	2	3	1
0.619301	2	3	4	3	4	2	2	1	1
0.657288	2	3	1	3	3	3	2	3	2
0.543516	2	1	4	4	3	2	2	3	2
0.732644	2	3	4	3	3	2	2	3	1
0.540684	4	3	1	4	4	3	1	4	1
0.530345	3	3	4	4	4	1	1	4	1
0.698815	2	3	4	3	4	2	1	3	1
0.711928	4	3	1	3	4	1	2	1	4
0.478208	2	1	1	4	3	4	4	4	2
0.277932	2	2	1	1	3	4	4	2	1
0.302797	2	2	1	4	3	2	3	3	1
0.390353	2	1	4	4	4	2	4	3	4
0.297549	2	1	1	4	4	4	4	2	1
0.367958	2	1	1	4	3	2	4	1	1
0.340638	2	2	1	1	4	4	4	1	1
0.428642	2	1	1	4	3	2	4	2	1
0.667545	4	1	1	3	4	3	2	1	2
0.615118	2	3	4	3	3	1	2	3	2
0.725458	4	1	4	4	3	4	2	3	2
0.591998	2	3	4	3	4	2	2	1	2
0.723124	2	3	4	3	3	1	2	3	3
0.550352	2	1	4	4	3	2	2	3	2
0.76262	2	3	4	3	3	3	2	3	2
0.594052	4	3	1	4	4	3	1	2	1
0.517801	3	3	1	4	3	1	1	4	1
0.709427	2	3	4	3	3	2	1	3	2
0.861431	4	3	1	3	4	1	2	1	1
0.465065	2	1	1	4	3	4	4	4	2
0.294113	2	2	1	4	3	4	4	1	2
0.319669	2	2	1	4	3	2	3	3	1
0.401607	2	1	4	4	3	2	4	3	1
0.314119	2	1	1	4	4	4	4	1	2
0.38294	2	1	1	4	3	2	4	1	2
0.362588	2	2	1	1	4	4	4	1	1
0.451235	2	1	1	4	3	2	4	2	1
0.695684	3	1	4	3	4	3	2	1	3
0.636304	4	3	2	3	4	1	2	3	3
0.790242	4	1	2	4	4	4	2	3	2
0.614994	4	3	4	3	4	2	2	1	3
0.896425	2	1	2	3	4	3	2	3	3
0.564921	4	1	2	4	4	2	2	3	2
0.807376	4	1	2	3	4	3	2	3	2
0.60882	3	3	4	4	4	3	1	2	1
0.550073	3	1	4	4	4	1	2	4	2
0.761682	4	3	2	3	4	2	2	3	3
0.980982	3	3	4	3	4	1	2	1	1
0.482456	2	1	1	4	3	4	4	2	2
0.313669	2	2	1	4	3	4	2	2	2
0.34271	2	2	1	4	3	2	2	3	2
0.424774	2	1	4	4	3	2	2	3	1
0.319874	2	1	1	4	4	4	2	1	2
0.400638	2	1	1	4	3	4	2	3	2
0.38126	2	2	1	1	4	4	2	1	2
0.454915	2	1	1	4	3	3	2	1	2
0.715529	3	1	4	3	4	3	2	1	3
0.646325	4	1	2	3	4	1	2	3	3
1.60033	3	1	3	4	4	4	2	3	3
0.630094	4	1	2	3	4	2	2	1	3
1.00385	4	1	2	3	4	3	2	3	3
0.574014	4	1	2	4	4	2	2	3	3
1.00198	4	1	2	3	4	3	2	3	2
0.62438	3	1	4	4	4	3	1	2	2
0.585262	3	1	4	4	4	1	2	4	2
0.7998	4	1	2	3	4	2	2	3	3
1.00513	3	3	4	3	4	1	2	1	1

## Sheet: 区域4
Y	X1	X2	X3	X4	X5	X6	X7	X8	X9
0.523488	1	4	3	4	1	1	1	1	4
0.6235	2	2	2	1	4	2	3	2	2
0.460249	2	3	3	3	4	3	3	1	4
0.600848	2	4	1	4	4	4	3	1	4
0.508775	1	4	3	4	3	1	1	1	1
0.659992	2	2	2	1	3	2	3	2	2
0.466807	2	3	3	3	3	3	3	3	4
0.615818	2	4	1	4	3	4	4	3	4
0.559533	1	4	3	4	3	1	1	3	1
0.612361	2	2	2	1	3	2	3	4	2
0.478455	2	3	3	3	3	3	3	3	4
0.625824	2	4	1	4	3	4	4	3	1
0.584842	1	1	3	4	3	1	1	3	3
0.627522	2	2	2	1	3	2	3	4	2
0.484214	2	4	3	3	3	3	3	3	1
0.646992	2	4	1	4	3	4	4	3	3
0.464547	2	1	3	4	2	2	2	2	3
0.635466	4	2	2	1	2	2	3	4	2
0.416886	4	4	3	3	2	2	3	1	1
0.449657	4	1	4	4	2	2	4	3	3
0.4805	2	1	3	4	2	2	2	2	3
0.617012	4	4	2	1	3	2	4	2	2
0.45646	4	4	3	1	2	2	4	2	1
0.462285	4	1	4	4	2	2	4	3	3
0.524223	2	1	1	1	2	2	2	1	3
0.642372	4	3	2	1	2	2	4	2	2
0.470768	3	4	1	1	2	2	4	2	1
0.484751	4	1	4	4	2	2	1	3	3
0.571961	2	1	1	1	2	2	2	1	4
0.736918	4	3	2	1	3	4	4	4	2
0.509073	4	1	1	1	2	2	4	3	4
0.547923	4	1	2	1	2	2	1	3	1
0.601604	2	1	1	1	2	4	2	1	1
0.782907	4	3	2	2	3	3	4	4	4
0.533278	4	1	1	1	2	2	4	3	1
0.57866	4	1	2	2	2	4	1	3	1
0.635199	2	1	1	1	2	4	2	3	3
0.790885	3	3	2	2	3	3	4	4	4
0.550954	3	1	4	1	2	4	4	3	1
0.636618	3	1	2	2	2	4	1	3	3
0.642422	4	1	4	1	3	4	2	3	3
1.00543	3	3	2	2	3	3	4	4	4
0.5934	3	1	4	2	2	3	4	3	3
0.758606	3	1	2	2	2	4	1	3	3

[truncated: 3 more sheets: 区域5, 地理探测器分析结果, Sheet5]
